# Supplementary material for: X-Linked Muscular Dystrophy in a Cat with a Putative Variant in the DMD Gene
Source: Animals (Basel). 2026 Apr 21;16(8):1278. doi: 10.3390/ani16081278 (PMC13113721; doi:10.3390/ani16081278)
Supplement: Supplementary file 1 [file animals-16-01278-s001.zip]

Archive with 1 entries (1 files):
- animals-4192847-supplementary.xlsx
