# Supplementary material for: X-Linked Muscular Dystrophy in a Cat with a Putative Variant in the DMD Gene
Source: Animals (Basel). 2026 Apr 21;16(8):1278. doi: 10.3390/ani16081278 (PMC13113721; doi:10.3390/ani16081278)
Supplement: Supplementary file 1 [file animals-16-01278-s001.zip › animals-4192847-supplementary.xlsx]

## Sheet: Sheet1
CHR	POS	REF	ALT	GT	Annotation
X	65142	CA	C	1/1	-|frameshift_variant|HIGH||ENSFCTG00005001286|Transcript|ENSFCTT00005003253|protein_coding|3/8||||475|344|115|Q/X|cAa/ca|||1|||
X	90101	C	T	0/1	T|missense_variant|MODERATE|GTPBP6|ENSFCTG00005001288|Transcript|ENSFCTT00005003264|protein_coding|6/9||||1903|824|275|R/Q|cGg/cAg|||-1|||	T|missense_variant|MODERATE|GTPBP6|ENSFCTG00005001288|Transcript|ENSFCTT00005003265|protein_coding|7/10||||925|911|304|R/Q|cGg/cAg|||-1|||	T|missense_variant|MODERATE|GTPBP6|ENSFCTG00005001288|Transcript|ENSFCTT00005003268|protein_coding|7/10||||2618|962|321|R/Q|cGg/cAg|||-1|||
X	92994	C	T	0/1	T|missense_variant|MODERATE|GTPBP6|ENSFCTG00005001288|Transcript|ENSFCTT00005003264|protein_coding|4/9||||1654|575|192|R/H|cGc/cAc|||-1|||	T|synonymous_variant|LOW|GTPBP6|ENSFCTG00005001288|Transcript|ENSFCTT00005003265|protein_coding|4/10||||596|582|194|P|ccG/ccA|||-1|||	T|missense_variant|MODERATE|GTPBP6|ENSFCTG00005001288|Transcript|ENSFCTT00005003268|protein_coding|5/10||||2369|713|238|R/H|cGc/cAc|||-1|||
X	98680	C	A	0/1	A|missense_variant|MODERATE|GTPBP6|ENSFCTG00005001288|Transcript|ENSFCTT00005003264|protein_coding|1/9||||1128|49|17|V/L|Gta/Tta|||-1|||	A|missense_variant|MODERATE|GTPBP6|ENSFCTG00005001288|Transcript|ENSFCTT00005003265|protein_coding|1/10||||63|49|17|V/L|Gta/Tta|||-1|||	A|missense_variant|MODERATE|GTPBP6|ENSFCTG00005001288|Transcript|ENSFCTT00005003268|protein_coding|1/10||||1705|49|17|V/L|Gta/Tta|||-1|||
X	169862	A	G	1/1	G|missense_variant|MODERATE||ENSFCTG00005001290|Transcript|ENSFCTT00005003272|protein_coding|25/25||||2972|1507|503|R/G|Agg/Ggg|||1|||
X	169892	C	T	1/1	T|missense_variant|MODERATE||ENSFCTG00005001290|Transcript|ENSFCTT00005003272|protein_coding|25/25||||3002|1537|513|P/S|Cca/Tca|||1|||
X	169893	C	CGGGGCGGGGGGGGGG	1/1	GGGGCGGGGGGGGGG|inframe_insertion|MODERATE||ENSFCTG00005001290|Transcript|ENSFCTT00005003272|protein_coding|25/25||||3003-3004|1538-1539|513|P/PGRGGG|cca/ccGGGGCGGGGGGGGGGa|||1|||	GGGGCGGGGGGGGGG|intron_variant|MODIFIER||ENSFCTG00005001290|Transcript|ENSFCTT00005003274|protein_coding||26/26||||||||||1|||	GGGGCGGGGGGGGGG|intron_variant|MODIFIER||ENSFCTG00005001290|Transcript|ENSFCTT00005003276|protein_coding||24/24||||||||||1|||	GGGGCGGGGGGGGGG|downstream_gene_variant|MODIFIER|PPP2R3B|ENSFCTG00005001295|Transcript|ENSFCTT00005003280|protein_coding|||||||||||1403|-1|||	GGGGCGGGGGGGGGG|intron_variant|MODIFIER|PPP2R3B|ENSFCTG00005001295|Transcript|ENSFCTT00005003281|protein_coding||13/14||||||||||-1|||
X	170022	C	T	1/1	T|missense_variant|MODERATE||ENSFCTG00005001290|Transcript|ENSFCTT00005003272|protein_coding|25/25||||3132|1667|556|P/L|cCg/cTg|||1|||
X	199493	A	G	1/1	G|missense_variant|MODERATE|PPP2R3B|ENSFCTG00005001295|Transcript|ENSFCTT00005003280|protein_coding|2/13||||1916|454|152|C/R|Tgc/Cgc|||-1|||	G|missense_variant|MODERATE|PPP2R3B|ENSFCTG00005001295|Transcript|ENSFCTT00005003281|protein_coding|2/15||||1368|511|171|C/R|Tgc/Cgc|||-1|||
X	199571	T	C	1/1	C|missense_variant|MODERATE|PPP2R3B|ENSFCTG00005001295|Transcript|ENSFCTT00005003280|protein_coding|2/13||||1838|376|126|I/V|Ata/Gta|||-1|||	C|missense_variant|MODERATE|PPP2R3B|ENSFCTG00005001295|Transcript|ENSFCTT00005003281|protein_coding|2/15||||1290|433|145|I/V|Ata/Gta|||-1|||
X	348526	T	C	0/1	C|splice_donor_variant&non_coding_transcript_variant|HIGH||ENSFCTG00005001689|Transcript|ENSFCTT00005004367|lncRNA||2/2||||||||||1|||
X	451157	CCCTGAGCTG	C	0/1	-|splice_acceptor_variant&non_coding_transcript_exon_variant&intron_variant|HIGH||ENSFCTG00005001690|Transcript|ENSFCTT00005004368|lncRNA|2/2|1/1|||?-566|||||||-1|||
X	484588	A	C	0/1	C|missense_variant&splice_region_variant|MODERATE|SHOX|ENSFCTG00005001296|Transcript|ENSFCTT00005003284|protein_coding|2/4||||571|283|95|I/L|Atc/Ctc|||1|||	C|missense_variant&splice_region_variant|MODERATE|SHOX|ENSFCTG00005001296|Transcript|ENSFCTT00005003286|protein_coding|4/8||||1239|271|91|I/L|Atc/Ctc|||1|||	C|missense_variant&splice_region_variant|MODERATE|SHOX|ENSFCTG00005001296|Transcript|ENSFCTT00005003287|protein_coding|3/7||||1630|283|95|I/L|Atc/Ctc|||1|||
X	584868	TGATG	T	1/1	-|frameshift_variant|HIGH|KLF3|ENSFCTG00005001679|Transcript|ENSFCTT00005004357|protein_coding|1/1||||980-983|965-968|322-323|PS/X|cCATCa/ca|||-1|||
X	585025	G	GTGGCTGGC	1/1	TGGCTGGC|frameshift_variant|HIGH|KLF3|ENSFCTG00005001679|Transcript|ENSFCTT00005004357|protein_coding|1/1||||826-827|811-812|271|T/SQPX|acc/aGCCAGCCAcc|||-1|||
X	585698	AGATG	A	1/1	-|frameshift_variant|HIGH|KLF3|ENSFCTG00005001679|Transcript|ENSFCTT00005004357|protein_coding|1/1||||150-153|135-138|45-46|SI/X|tcCATC/tc|||-1|||
X	585822	AAGGATGCTCTGCATC	A	0/1	-|start_lost&5_prime_UTR_variant|HIGH|KLF3|ENSFCTG00005001679|Transcript|ENSFCTT00005004357|protein_coding|1/1||||15-29|?-14|?-5|||||-1|||
X	682200	CAGGAAGGGCAGGACCGCTCAGGTCCAGGAGAGGCAGGACA	C	0/1	-|splice_donor_variant&splice_donor_5th_base_variant&non_coding_transcript_exon_variant&intron_variant|HIGH||ENSFCTG00005001801|Transcript|ENSFCTT00005004604|lncRNA|4/5|4/4|||686-?|||||||1|||	-|intron_variant&non_coding_transcript_variant|MODIFIER||ENSFCTG00005001801|Transcript|ENSFCTT00005004606|lncRNA||2/5||||||||||1|||	-|intron_variant&non_coding_transcript_variant|MODIFIER||ENSFCTG00005001801|Transcript|ENSFCTT00005004608|lncRNA||1/3||||||||||1|||
X	708707	GCCCTGCCTGGACCTCAGACCCCCAGCCTCGA	G	0/1	-|intron_variant&non_coding_transcript_variant|MODIFIER||ENSFCTG00005001698|Transcript|ENSFCTT00005004388|lncRNA||1/1||||||||||-1|||	-|splice_acceptor_variant&non_coding_transcript_exon_variant&intron_variant|HIGH||ENSFCTG00005001698|Transcript|ENSFCTT00005004390|lncRNA|2/4|1/3|||?-551|||||||-1|||	-|intron_variant&non_coding_transcript_variant|MODIFIER||ENSFCTG00005001698|Transcript|ENSFCTT00005004391|lncRNA||1/1||||||||||-1|||	-|intron_variant&non_coding_transcript_variant|MODIFIER||ENSFCTG00005001801|Transcript|ENSFCTT00005004604|lncRNA||4/4||||||||||1|||
X	708718	ACCTCAGACCCCCAGCCTCGACCCTGCCTG	*,A	1/2	-|intron_variant&non_coding_transcript_variant|MODIFIER||ENSFCTG00005001698|Transcript|ENSFCTT00005004388|lncRNA||1/1||||||||||-1|||	-|splice_acceptor_variant&non_coding_transcript_exon_variant&intron_variant|HIGH||ENSFCTG00005001698|Transcript|ENSFCTT00005004390|lncRNA|2/4|1/3|||?-540|||||||-1|||	-|intron_variant&non_coding_transcript_variant|MODIFIER||ENSFCTG00005001698|Transcript|ENSFCTT00005004391|lncRNA||1/1||||||||||-1|||	-|intron_variant&non_coding_transcript_variant|MODIFIER||ENSFCTG00005001801|Transcript|ENSFCTT00005004604|lncRNA||4/4||||||||||1|||
X	708902	GGATCTCAGGCCCCCACCTCAGCCCTGCCTGGATCTCAGATCCCCAGCCTCA	G	0/1	-|intron_variant&non_coding_transcript_variant|MODIFIER||ENSFCTG00005001698|Transcript|ENSFCTT00005004390|lncRNA||1/3||||||||||-1|||	-|splice_donor_variant&splice_donor_5th_base_variant&non_coding_transcript_exon_variant&intron_variant|HIGH||ENSFCTG00005001698|Transcript|ENSFCTT00005004391|lncRNA|1/2|1/1|||4-?|||||||-1|||	-|intron_variant&non_coding_transcript_variant|MODIFIER||ENSFCTG00005001801|Transcript|ENSFCTT00005004604|lncRNA||4/4||||||||||1|||
X	845189	C	G	1/1	G|missense_variant|MODERATE|CRLF2|ENSFCTG00005001297|Transcript|ENSFCTT00005003288|protein_coding|9/9||||1174|985|329|A/P|Gca/Cca|||-1|||
X	852080	G	T	0/1	T|missense_variant|MODERATE|CRLF2|ENSFCTG00005001297|Transcript|ENSFCTT00005003288|protein_coding|6/9||||757|568|190|L/M|Ctg/Atg|||-1|||
X	854496	C	T	0/1	T|missense_variant|MODERATE|CRLF2|ENSFCTG00005001297|Transcript|ENSFCTT00005003288|protein_coding|5/9||||652|463|155|V/I|Gta/Ata|||-1|||
X	858035	C	T	1/1	T|missense_variant|MODERATE|CRLF2|ENSFCTG00005001297|Transcript|ENSFCTT00005003288|protein_coding|3/9||||295|106|36|V/I|Gtc/Atc|||-1|||
X	858041	G	A	1/1	A|missense_variant|MODERATE|CRLF2|ENSFCTG00005001297|Transcript|ENSFCTT00005003288|protein_coding|3/9||||289|100|34|R/W|Cgg/Tgg|||-1|||
X	865801	A	G	1/1	G|missense_variant|MODERATE|CRLF2|ENSFCTG00005001297|Transcript|ENSFCTT00005003288|protein_coding|2/9||||245|56|19|V/A|gTg/gCg|||-1|||
X	901707	G	A	0/1	A|missense_variant|MODERATE||ENSFCTG00005001299|Transcript|ENSFCTT00005003291|protein_coding|1/11||||220|11|4|R/H|cGc/cAc|||1|||	A|missense_variant|MODERATE||ENSFCTG00005001299|Transcript|ENSFCTT00005003293|protein_coding|1/10||||220|11|4|R/H|cGc/cAc|||1|||	A|missense_variant|MODERATE||ENSFCTG00005001299|Transcript|ENSFCTT00005003294|protein_coding|1/12||||263|11|4|R/H|cGc/cAc|||1|||
X	908897	G	A	0/1	A|missense_variant|MODERATE||ENSFCTG00005001299|Transcript|ENSFCTT00005003289|protein_coding|6/9||||1301|283|95|V/M|Gtg/Atg|||1|||	A|missense_variant|MODERATE||ENSFCTG00005001299|Transcript|ENSFCTT00005003291|protein_coding|4/11||||582|373|125|V/M|Gtg/Atg|||1|||	A|missense_variant|MODERATE||ENSFCTG00005001299|Transcript|ENSFCTT00005003293|protein_coding|4/10||||582|373|125|V/M|Gtg/Atg|||1|||	A|missense_variant|MODERATE||ENSFCTG00005001299|Transcript|ENSFCTT00005003294|protein_coding|4/12||||625|373|125|V/M|Gtg/Atg|||1|||
X	916896	G	A	1/1	A|missense_variant|MODERATE||ENSFCTG00005001299|Transcript|ENSFCTT00005003294|protein_coding|10/12||||1321|1069|357|V/I|Gtc/Atc|||1|||
X	918931	T	C	1/1	C|missense_variant|MODERATE||ENSFCTG00005001299|Transcript|ENSFCTT00005003291|protein_coding|10/11||||1321|1112|371|I/T|aTc/aCc|||1|||	C|missense_variant|MODERATE||ENSFCTG00005001299|Transcript|ENSFCTT00005003293|protein_coding|9/10||||1291|1082|361|I/T|aTc/aCc|||1|||	C|synonymous_variant|LOW||ENSFCTG00005001299|Transcript|ENSFCTT00005003294|protein_coding|11/12||||1461|1209|403|D|gaT/gaC|||1|||
X	919268	G	T	1/1	T|missense_variant|MODERATE||ENSFCTG00005001299|Transcript|ENSFCTT00005003291|protein_coding|11/11||||1372|1163|388|R/M|aGg/aTg|||1|||	T|missense_variant|MODERATE||ENSFCTG00005001299|Transcript|ENSFCTT00005003293|protein_coding|10/10||||1342|1133|378|R/M|aGg/aTg|||1|||	T|missense_variant|MODERATE||ENSFCTG00005001299|Transcript|ENSFCTT00005003294|protein_coding|12/12||||1512|1260|420|Q/H|caG/caT|||1|||
X	937914	T	A	1/1	A|missense_variant&splice_region_variant|MODERATE||ENSFCTG00005001300|Transcript|ENSFCTT00005003296|protein_coding|4/9||||434|218|73|V/E|gTg/gAg|||1|||	A|missense_variant&splice_region_variant|MODERATE||ENSFCTG00005001300|Transcript|ENSFCTT00005003297|protein_coding|4/12||||482|218|73|V/E|gTg/gAg|||1|||	A|missense_variant&splice_region_variant|MODERATE||ENSFCTG00005001300|Transcript|ENSFCTT00005003299|protein_coding|5/13||||666|218|73|V/E|gTg/gAg|||1|||
X	937934	G	T	0/1	T|missense_variant|MODERATE||ENSFCTG00005001300|Transcript|ENSFCTT00005003296|protein_coding|4/9||||454|238|80|V/F|Gtc/Ttc|||1|||	T|missense_variant|MODERATE||ENSFCTG00005001300|Transcript|ENSFCTT00005003297|protein_coding|4/12||||502|238|80|V/F|Gtc/Ttc|||1|||	T|missense_variant|MODERATE||ENSFCTG00005001300|Transcript|ENSFCTT00005003299|protein_coding|5/13||||686|238|80|V/F|Gtc/Ttc|||1|||
X	938004	T	A	1/1	A|missense_variant|MODERATE||ENSFCTG00005001300|Transcript|ENSFCTT00005003296|protein_coding|4/9||||524|308|103|V/D|gTc/gAc|||1|||	A|missense_variant|MODERATE||ENSFCTG00005001300|Transcript|ENSFCTT00005003297|protein_coding|4/12||||572|308|103|V/D|gTc/gAc|||1|||	A|missense_variant|MODERATE||ENSFCTG00005001300|Transcript|ENSFCTT00005003299|protein_coding|5/13||||756|308|103|V/D|gTc/gAc|||1|||
X	938030	G	A	0/1	A|missense_variant|MODERATE||ENSFCTG00005001300|Transcript|ENSFCTT00005003296|protein_coding|4/9||||550|334|112|A/T|Gcc/Acc|||1|||	A|missense_variant|MODERATE||ENSFCTG00005001300|Transcript|ENSFCTT00005003297|protein_coding|4/12||||598|334|112|A/T|Gcc/Acc|||1|||	A|missense_variant|MODERATE||ENSFCTG00005001300|Transcript|ENSFCTT00005003299|protein_coding|5/13||||782|334|112|A/T|Gcc/Acc|||1|||
X	939531	A	G	1/1	G|missense_variant|MODERATE||ENSFCTG00005001300|Transcript|ENSFCTT00005003296|protein_coding|7/9||||914|698|233|Q/R|cAg/cGg|||1|||	G|missense_variant|MODERATE||ENSFCTG00005001300|Transcript|ENSFCTT00005003297|protein_coding|7/12||||962|698|233|Q/R|cAg/cGg|||1|||	G|missense_variant|MODERATE||ENSFCTG00005001300|Transcript|ENSFCTT00005003299|protein_coding|8/13||||1146|698|233|Q/R|cAg/cGg|||1|||
X	944591	A	G	1/1	G|missense_variant|MODERATE||ENSFCTG00005001300|Transcript|ENSFCTT00005003297|protein_coding|9/12||||1126|862|288|T/A|Acc/Gcc|||1|||	G|missense_variant|MODERATE||ENSFCTG00005001300|Transcript|ENSFCTT00005003299|protein_coding|10/13||||1310|862|288|T/A|Acc/Gcc|||1|||
X	944672	T	C	1/1	C|missense_variant|MODERATE||ENSFCTG00005001300|Transcript|ENSFCTT00005003297|protein_coding|9/12||||1207|943|315|W/R|Tgg/Cgg|||1|||	C|missense_variant|MODERATE||ENSFCTG00005001300|Transcript|ENSFCTT00005003299|protein_coding|10/13||||1391|943|315|W/R|Tgg/Cgg|||1|||
X	945214	G	A	0/1	A|missense_variant|MODERATE||ENSFCTG00005001300|Transcript|ENSFCTT00005003297|protein_coding|10/12||||1246|982|328|V/M|Gtg/Atg|||1|||	A|missense_variant|MODERATE||ENSFCTG00005001300|Transcript|ENSFCTT00005003299|protein_coding|11/13||||1430|982|328|V/M|Gtg/Atg|||1|||
X	962273	A	G	1/1	G|missense_variant|MODERATE||ENSFCTG00005001302|Transcript|ENSFCTT00005003301|protein_coding|6/13||||960|559|187|R/G|Agg/Ggg|||1|||	G|missense_variant|MODERATE||ENSFCTG00005001302|Transcript|ENSFCTT00005003302|protein_coding|6/12||||1221|559|187|R/G|Agg/Ggg|||1|||	G|missense_variant|MODERATE||ENSFCTG00005001302|Transcript|ENSFCTT00005003303|protein_coding|6/11||||980|559|187|R/G|Agg/Ggg|||1|||
X	969209	CGGG	C	0/1	-|inframe_deletion|MODERATE||ENSFCTG00005001302|Transcript|ENSFCTT00005003303|protein_coding|9/11||||1332-1334|911-913|304-305|RG/R|cGGGgg/cgg|||1|||
X	969225	C	T	0/1	T|missense_variant|MODERATE||ENSFCTG00005001302|Transcript|ENSFCTT00005003303|protein_coding|9/11||||1347|926|309|A/V|gCg/gTg|||1|||
X	969276	G	A	1/1	A|missense_variant|MODERATE||ENSFCTG00005001302|Transcript|ENSFCTT00005003303|protein_coding|9/11||||1398|977|326|R/K|aGg/aAg|||1|||
X	969393	C	G	0/1	G|missense_variant|MODERATE||ENSFCTG00005001302|Transcript|ENSFCTT00005003303|protein_coding|9/11||||1515|1094|365|A/G|gCt/gGt|||1|||
X	969426	C	T	0/1	T|missense_variant|MODERATE||ENSFCTG00005001302|Transcript|ENSFCTT00005003303|protein_coding|9/11||||1548|1127|376|A/V|gCc/gTc|||1|||
X	973711	T	G	0/1	G|missense_variant|MODERATE||ENSFCTG00005001302|Transcript|ENSFCTT00005003301|protein_coding|12/13||||1448|1047|349|H/Q|caT/caG|||1|||	G|missense_variant|MODERATE||ENSFCTG00005001302|Transcript|ENSFCTT00005003302|protein_coding|11/12||||1649|987|329|H/Q|caT/caG|||1|||
X	974087	G	T	0/1	T|missense_variant|MODERATE||ENSFCTG00005001302|Transcript|ENSFCTT00005003302|protein_coding|12/12||||1788|1126|376|A/S|Gct/Tct|||1|||
X	974124	C	G	0/1	G|missense_variant|MODERATE||ENSFCTG00005001302|Transcript|ENSFCTT00005003302|protein_coding|12/12||||1825|1163|388|A/G|gCc/gGc|||1|||
X	977942	A	G	1/1	G|missense_variant|MODERATE||ENSFCTG00005001303|Transcript|ENSFCTT00005003306|protein_coding|1/5||||716|716|239|L/P|cTt/cCt|||-1|||	G|synonymous_variant|LOW||ENSFCTG00005001303|Transcript|ENSFCTT00005003307|protein_coding|3/5||||470|468|156|A|gcT/gcC|||-1|||
X	978146	A	G	0/1	G|missense_variant|MODERATE||ENSFCTG00005001303|Transcript|ENSFCTT00005003306|protein_coding|1/5||||512|512|171|V/A|gTc/gCc|||-1|||
X	978483	GCCCCCC	G	0/1	-|inframe_deletion|MODERATE||ENSFCTG00005001303|Transcript|ENSFCTT00005003306|protein_coding|1/5||||169-174|169-174|57-58|GG/-|GGGGGG/-|||-1|||
X	978491	C	T	0/1	T|stop_gained|HIGH||ENSFCTG00005001303|Transcript|ENSFCTT00005003306|protein_coding|1/5||||167|167|56|W/*|tGg/tAg|||-1|||
X	978507	ACCC	A,AC	1/2	C|downstream_gene_variant|MODIFIER||ENSFCTG00005001302|Transcript|ENSFCTT00005003301|protein_coding|||||||||||4235|1|||	-|inframe_deletion|MODERATE||ENSFCTG00005001303|Transcript|ENSFCTT00005003306|protein_coding|1/5||||148-150|148-150|50|G/-|GGG/-|||-1|||	C|frameshift_variant|HIGH||ENSFCTG00005001303|Transcript|ENSFCTT00005003306|protein_coding|1/5||||148-150|148-150|50|G/X|GGG/G|||-1|||
X	980100	A	T	0/1	T|missense_variant|MODERATE||ENSFCTG00005001303|Transcript|ENSFCTT00005003307|protein_coding|1/5||||13|11|4|L/Q|cTg/cAg|||-1|||
X	980851	C	A	0/1	A|missense_variant|MODERATE|ASMTL|ENSFCTG00005001352|Transcript|ENSFCTT00005003467|protein_coding|14/14||||2046|1760|587|G/V|gGc/gTc|||-1|||
X	987375	AC	A	0/1	-|frameshift_variant|HIGH|ASMTL|ENSFCTG00005001352|Transcript|ENSFCTT00005003461|protein_coding|13/14||||1780|1681|561|V/X|Gta/ta|||-1|||
X	987390	G	A	0/1	A|missense_variant|MODERATE|ASMTL|ENSFCTG00005001352|Transcript|ENSFCTT00005003461|protein_coding|13/14||||1766|1667|556|P/L|cCg/cTg|||-1|||
X	988135	G	A	0/1	A|missense_variant|MODERATE|ASMTL|ENSFCTG00005001352|Transcript|ENSFCTT00005003459|protein_coding|11/11||||1849|1490|497|A/V|gCc/gTc|||-1|||	A|missense_variant|MODERATE|ASMTL|ENSFCTG00005001352|Transcript|ENSFCTT00005003462|protein_coding|12/13||||1882|1781|594|A/V|gCc/gTc|||-1|||
X	989129	T	C	0/1	C|missense_variant|MODERATE|ASMTL|ENSFCTG00005001352|Transcript|ENSFCTT00005003459|protein_coding|10/11||||1702|1343|448|H/R|cAc/cGc|||-1|||	C|missense_variant|MODERATE|ASMTL|ENSFCTG00005001352|Transcript|ENSFCTT00005003461|protein_coding|11/14||||1574|1475|492|H/R|cAc/cGc|||-1|||	C|missense_variant|MODERATE|ASMTL|ENSFCTG00005001352|Transcript|ENSFCTT00005003462|protein_coding|11/13||||1735|1634|545|H/R|cAc/cGc|||-1|||	C|missense_variant|MODERATE|ASMTL|ENSFCTG00005001352|Transcript|ENSFCTT00005003465|protein_coding|11/13||||1761|1475|492|H/R|cAc/cGc|||-1|||	C|missense_variant|MODERATE|ASMTL|ENSFCTG00005001352|Transcript|ENSFCTT00005003467|protein_coding|11/14||||1761|1475|492|H/R|cAc/cGc|||-1|||
X	989275	A	AAC	0/1	AC|splice_polypyrimidine_tract_variant&intron_variant|LOW|ASMTL|ENSFCTG00005001352|Transcript|ENSFCTT00005003459|protein_coding||9/10||||||||||-1|||	AC|splice_polypyrimidine_tract_variant&intron_variant|LOW|ASMTL|ENSFCTG00005001352|Transcript|ENSFCTT00005003461|protein_coding||10/13||||||||||-1|||	AC|frameshift_variant|HIGH|ASMTL|ENSFCTG00005001352|Transcript|ENSFCTT00005003462|protein_coding|11/13||||1588-1589|1487-1488|496|V/VX|gtt/gtGTt|||-1|||	AC|splice_polypyrimidine_tract_variant&intron_variant|LOW|ASMTL|ENSFCTG00005001352|Transcript|ENSFCTT00005003465|protein_coding||10/12||||||||||-1|||	AC|splice_polypyrimidine_tract_variant&intron_variant|LOW|ASMTL|ENSFCTG00005001352|Transcript|ENSFCTT00005003467|protein_coding||10/13||||||||||-1|||
X	989405	C	G	0/1	G|missense_variant|MODERATE|ASMTL|ENSFCTG00005001352|Transcript|ENSFCTT00005003462|protein_coding|11/13||||1459|1358|453|R/P|cGt/cCt|||-1|||
X	993233	G	T	0/1	T|missense_variant|MODERATE|ASMTL|ENSFCTG00005001352|Transcript|ENSFCTT00005003459|protein_coding|8/11||||1353|994|332|H/N|Cat/Aat|||-1|||	T|missense_variant|MODERATE|ASMTL|ENSFCTG00005001352|Transcript|ENSFCTT00005003461|protein_coding|9/14||||1225|1126|376|H/N|Cat/Aat|||-1|||	T|missense_variant|MODERATE|ASMTL|ENSFCTG00005001352|Transcript|ENSFCTT00005003462|protein_coding|9/13||||1227|1126|376|H/N|Cat/Aat|||-1|||	T|missense_variant|MODERATE|ASMTL|ENSFCTG00005001352|Transcript|ENSFCTT00005003465|protein_coding|9/13||||1412|1126|376|H/N|Cat/Aat|||-1|||	T|missense_variant|MODERATE|ASMTL|ENSFCTG00005001352|Transcript|ENSFCTT00005003467|protein_coding|9/14||||1412|1126|376|H/N|Cat/Aat|||-1|||
X	1002716	G	A	0/1	A|missense_variant|MODERATE|ASMTL|ENSFCTG00005001352|Transcript|ENSFCTT00005003459|protein_coding|6/11||||868|509|170|P/L|cCg/cTg|||-1|||	A|missense_variant|MODERATE|ASMTL|ENSFCTG00005001352|Transcript|ENSFCTT00005003461|protein_coding|7/14||||740|641|214|P/L|cCg/cTg|||-1|||	A|missense_variant|MODERATE|ASMTL|ENSFCTG00005001352|Transcript|ENSFCTT00005003462|protein_coding|7/13||||742|641|214|P/L|cCg/cTg|||-1|||	A|missense_variant|MODERATE|ASMTL|ENSFCTG00005001352|Transcript|ENSFCTT00005003465|protein_coding|7/13||||927|641|214|P/L|cCg/cTg|||-1|||	A|missense_variant|MODERATE|ASMTL|ENSFCTG00005001352|Transcript|ENSFCTT00005003467|protein_coding|7/14||||927|641|214|P/L|cCg/cTg|||-1|||
X	1018322	T	C	0/1	C|missense_variant|MODERATE|P2RY8|ENSFCTG00005001359|Transcript|ENSFCTT00005003471|protein_coding|3/3||||2056|175|59|I/V|Atc/Gtc|||-1|||	C|missense_variant|MODERATE|P2RY8|ENSFCTG00005001359|Transcript|ENSFCTT00005003472|protein_coding|2/2||||1113|175|59|I/V|Atc/Gtc|||-1|||	C|missense_variant|MODERATE|P2RY8|ENSFCTG00005001359|Transcript|ENSFCTT00005003473|protein_coding|3/3||||1003|175|59|I/V|Atc/Gtc|||-1|||	C|missense_variant|MODERATE|P2RY8|ENSFCTG00005001359|Transcript|ENSFCTT00005003474|protein_coding|2/2||||755|175|59|I/V|Atc/Gtc|||-1|||	C|missense_variant|MODERATE|P2RY8|ENSFCTG00005001359|Transcript|ENSFCTT00005003477|protein_coding|2/2||||930|175|59|I/V|Atc/Gtc|||-1|||
X	1090791	C	G	1/1	G|missense_variant|MODERATE|AKAP17A|ENSFCTG00005001362|Transcript|ENSFCTT00005003478|protein_coding|5/5||||2151|2135|712|T/R|aCg/aGg|||1|||
X	1404965	T	C	0/1	C|missense_variant|MODERATE|DHRSX|ENSFCTG00005001363|Transcript|ENSFCTT00005003486|protein_coding|2/8||||376|206|69|H/R|cAc/cGc|||-1|||	C|missense_variant|MODERATE|DHRSX|ENSFCTG00005001363|Transcript|ENSFCTT00005003488|protein_coding|2/10||||230|206|69|H/R|cAc/cGc|||-1|||
X	1428256	C	A	0/1	A|missense_variant|MODERATE|ZBED1|ENSFCTG00005001364|Transcript|ENSFCTT00005003491|protein_coding|1/1||||1617|1564|522|A/S|Gcg/Tcg|||-1|||	A|missense_variant|MODERATE|ZBED1|ENSFCTG00005001364|Transcript|ENSFCTT00005003493|protein_coding|2/2||||4197|1564|522|A/S|Gcg/Tcg|||-1|||	A|missense_variant|MODERATE|ZBED1|ENSFCTG00005001364|Transcript|ENSFCTT00005003495|protein_coding|2/2||||3249|1564|522|A/S|Gcg/Tcg|||-1|||
X	1525249	T	C	0/1	C|splice_donor_variant|HIGH|CBLL1|ENSFCTG00005001382|Transcript|ENSFCTT00005003544|protein_coding||1/2||||||||||1|||	C|splice_donor_variant|HIGH|CBLL1|ENSFCTG00005001382|Transcript|ENSFCTT00005003546|protein_coding||1/3||||||||||1|||
X	1525528	GGGTGAGCATGTGTGTGCGCGCA	G	1/1	-|splice_acceptor_variant&splice_donor_variant&splice_donor_5th_base_variant&5_prime_UTR_variant&intron_variant|HIGH|CBLL1|ENSFCTG00005001382|Transcript|ENSFCTT00005003544|protein_coding|2/3|2/2|||624-?|||||||1|||	-|splice_acceptor_variant&splice_donor_variant&splice_donor_5th_base_variant&5_prime_UTR_variant&intron_variant|HIGH|CBLL1|ENSFCTG00005001382|Transcript|ENSFCTT00005003546|protein_coding|2/4|2/3|||624-?|||||||1|||
X	1530257	TTGTATGTA	T	0/1	-|frameshift_variant|HIGH|CBLL1|ENSFCTG00005001382|Transcript|ENSFCTT00005003541|protein_coding|3/3||||4299-4306|194-201|65-67|LYV/X|tTGTATGTA/t|||1|||	-|frameshift_variant|HIGH|CBLL1|ENSFCTG00005001382|Transcript|ENSFCTT00005003544|protein_coding|3/3||||5331-5338|194-201|65-67|LYV/X|tTGTATGTA/t|||1|||	-|frameshift_variant|HIGH|CBLL1|ENSFCTG00005001382|Transcript|ENSFCTT00005003546|protein_coding|4/4||||4781-4788|194-201|65-67|LYV/X|tTGTATGTA/t|||1|||
X	1530295	G	C	1/1	C|missense_variant|MODERATE|CBLL1|ENSFCTG00005001382|Transcript|ENSFCTT00005003541|protein_coding|3/3||||4336|231|77|M/I|atG/atC|||1|||	C|missense_variant|MODERATE|CBLL1|ENSFCTG00005001382|Transcript|ENSFCTT00005003544|protein_coding|3/3||||5368|231|77|M/I|atG/atC|||1|||	C|missense_variant|MODERATE|CBLL1|ENSFCTG00005001382|Transcript|ENSFCTT00005003546|protein_coding|4/4||||4818|231|77|M/I|atG/atC|||1|||
X	1530328	TTCCA	T	1/1	-|frameshift_variant|HIGH|CBLL1|ENSFCTG00005001382|Transcript|ENSFCTT00005003541|protein_coding|3/3||||4370-4373|265-268|89-90|SI/X|TCCAtc/tc|||1|||	-|frameshift_variant|HIGH|CBLL1|ENSFCTG00005001382|Transcript|ENSFCTT00005003544|protein_coding|3/3||||5402-5405|265-268|89-90|SI/X|TCCAtc/tc|||1|||	-|frameshift_variant|HIGH|CBLL1|ENSFCTG00005001382|Transcript|ENSFCTT00005003546|protein_coding|4/4||||4852-4855|265-268|89-90|SI/X|TCCAtc/tc|||1|||
X	1530497	ACCATCCAT	A,ACCAT	1/2	CCAT|intron_variant|MODIFIER|CD99|ENSFCTG00005001376|Transcript|ENSFCTT00005003522|protein_coding||1/10||||||||||1|||	CCAT|intron_variant|MODIFIER|CD99|ENSFCTG00005001376|Transcript|ENSFCTT00005003524|protein_coding||1/9||||||||||1|||	-|frameshift_variant|HIGH|CBLL1|ENSFCTG00005001382|Transcript|ENSFCTT00005003541|protein_coding|3/3||||4539-4546|434-441|145-147|TIH/X|aCCATCCAT/a|||1|||	CCAT|frameshift_variant|HIGH|CBLL1|ENSFCTG00005001382|Transcript|ENSFCTT00005003541|protein_coding|3/3||||4539-4546|434-441|145-147|TIH/TX|aCCATCCAT/aCCAT|||1|||	-|frameshift_variant|HIGH|CBLL1|ENSFCTG00005001382|Transcript|ENSFCTT00005003544|protein_coding|3/3||||5571-5578|434-441|145-147|TIH/X|aCCATCCAT/a|||1|||	CCAT|frameshift_variant|HIGH|CBLL1|ENSFCTG00005001382|Transcript|ENSFCTT00005003544|protein_coding|3/3||||5571-5578|434-441|145-147|TIH/TX|aCCATCCAT/aCCAT|||1|||	-|frameshift_variant|HIGH|CBLL1|ENSFCTG00005001382|Transcript|ENSFCTT00005003546|protein_coding|4/4||||5021-5028|434-441|145-147|TIH/X|aCCATCCAT/a|||1|||	CCAT|frameshift_variant|HIGH|CBLL1|ENSFCTG00005001382|Transcript|ENSFCTT00005003546|protein_coding|4/4||||5021-5028|434-441|145-147|TIH/TX|aCCATCCAT/aCCAT|||1|||
X	1530578	G	GCATCCATC	1/1	CATCCATC|frameshift_variant|HIGH|CBLL1|ENSFCTG00005001382|Transcript|ENSFCTT00005003541|protein_coding|3/3||||4619-4620|514-515|172|A/ASIX|gca/gCATCCATCca|||1|||	CATCCATC|frameshift_variant|HIGH|CBLL1|ENSFCTG00005001382|Transcript|ENSFCTT00005003544|protein_coding|3/3||||5651-5652|514-515|172|A/ASIX|gca/gCATCCATCca|||1|||	CATCCATC|frameshift_variant|HIGH|CBLL1|ENSFCTG00005001382|Transcript|ENSFCTT00005003546|protein_coding|4/4||||5101-5102|514-515|172|A/ASIX|gca/gCATCCATCca|||1|||
X	1530895	GCATC	G	1/1	-|frameshift_variant|HIGH|CBLL1|ENSFCTG00005001382|Transcript|ENSFCTT00005003541|protein_coding|3/3||||4937-4940|832-835|278-279|HP/X|CATCca/ca|||1|||	-|frameshift_variant|HIGH|CBLL1|ENSFCTG00005001382|Transcript|ENSFCTT00005003544|protein_coding|3/3||||5969-5972|832-835|278-279|HP/X|CATCca/ca|||1|||	-|frameshift_variant|HIGH|CBLL1|ENSFCTG00005001382|Transcript|ENSFCTT00005003546|protein_coding|4/4||||5419-5422|832-835|278-279|HP/X|CATCca/ca|||1|||
X	1531101	A	G	0/1	G|missense_variant|MODERATE|CBLL1|ENSFCTG00005001382|Transcript|ENSFCTT00005003541|protein_coding|3/3||||5142|1037|346|H/R|cAc/cGc|||1|||	G|missense_variant|MODERATE|CBLL1|ENSFCTG00005001382|Transcript|ENSFCTT00005003544|protein_coding|3/3||||6174|1037|346|H/R|cAc/cGc|||1|||	G|missense_variant|MODERATE|CBLL1|ENSFCTG00005001382|Transcript|ENSFCTT00005003546|protein_coding|4/4||||5624|1037|346|H/R|cAc/cGc|||1|||
X	1531243	T	TATCC	0/1	ATCC|frameshift_variant|HIGH|CBLL1|ENSFCTG00005001382|Transcript|ENSFCTT00005003541|protein_coding|3/3||||5284-5285|1179-1180|393-394|-/IX|-/ATCC|||1|||	ATCC|frameshift_variant|HIGH|CBLL1|ENSFCTG00005001382|Transcript|ENSFCTT00005003544|protein_coding|3/3||||6316-6317|1179-1180|393-394|-/IX|-/ATCC|||1|||	ATCC|frameshift_variant|HIGH|CBLL1|ENSFCTG00005001382|Transcript|ENSFCTT00005003546|protein_coding|4/4||||5766-5767|1179-1180|393-394|-/IX|-/ATCC|||1|||
X	1531689	T	C	1/1	C|missense_variant|MODERATE|CBLL1|ENSFCTG00005001382|Transcript|ENSFCTT00005003541|protein_coding|3/3||||5730|1625|542|V/A|gTg/gCg|||1|||	C|missense_variant|MODERATE|CBLL1|ENSFCTG00005001382|Transcript|ENSFCTT00005003544|protein_coding|3/3||||6762|1625|542|V/A|gTg/gCg|||1|||	C|missense_variant|MODERATE|CBLL1|ENSFCTG00005001382|Transcript|ENSFCTT00005003546|protein_coding|4/4||||6212|1625|542|V/A|gTg/gCg|||1|||
X	1547502	G	A	0/1	A|missense_variant|MODERATE|CD99|ENSFCTG00005001376|Transcript|ENSFCTT00005003522|protein_coding|9/11||||592|509|170|R/H|cGt/cAt|||1|||
X	1564793	G	A	0/1	A|missense_variant|MODERATE|XG|ENSFCTG00005001377|Transcript|ENSFCTT00005003529|protein_coding|1/13||||20|8|3|R/Q|cGg/cAg|||1|||
X	1564835	C	T	0/1	T|missense_variant|MODERATE|XG|ENSFCTG00005001377|Transcript|ENSFCTT00005003529|protein_coding|1/13||||62|50|17|A/V|gCg/gTg|||1|||
X	1601746	C	T	1/1	T|missense_variant|MODERATE|GYG2|ENSFCTG00005001383|Transcript|ENSFCTT00005003560|protein_coding|1/10||||88|88|30|R/C|Cgt/Tgt|||1|||
X	1602844	G	C	0/1	C|missense_variant|MODERATE|GYG2|ENSFCTG00005001383|Transcript|ENSFCTT00005003560|protein_coding|2/10||||394|394|132|G/R|Ggt/Cgt|||1|||
X	1604457	T	C	1/1	C|missense_variant|MODERATE|GYG2|ENSFCTG00005001383|Transcript|ENSFCTT00005003552|protein_coding|1/10||||859|29|10|L/P|cTg/cCg|||1|||	C|missense_variant|MODERATE|GYG2|ENSFCTG00005001383|Transcript|ENSFCTT00005003556|protein_coding|1/10||||432|29|10|L/P|cTg/cCg|||1|||
X	1615681	C	T	0/1	T|missense_variant|MODERATE|GYG2|ENSFCTG00005001383|Transcript|ENSFCTT00005003552|protein_coding|4/10||||1333|503|168|A/V|gCg/gTg|||1|||	T|missense_variant|MODERATE|GYG2|ENSFCTG00005001383|Transcript|ENSFCTT00005003554|protein_coding|4/10||||620|467|156|A/V|gCg/gTg|||1|||	T|missense_variant|MODERATE|GYG2|ENSFCTG00005001383|Transcript|ENSFCTT00005003556|protein_coding|4/10||||906|503|168|A/V|gCg/gTg|||1|||	T|missense_variant|MODERATE|GYG2|ENSFCTG00005001383|Transcript|ENSFCTT00005003560|protein_coding|4/10||||761|761|254|A/V|gCg/gTg|||1|||	T|missense_variant|MODERATE|GYG2|ENSFCTG00005001383|Transcript|ENSFCTT00005003561|protein_coding|5/11||||769|467|156|A/V|gCg/gTg|||1|||
X	1620164	C	T	0/1	T|missense_variant|MODERATE|GYG2|ENSFCTG00005001383|Transcript|ENSFCTT00005003552|protein_coding|7/10||||1801|971|324|P/L|cCg/cTg|||1|||	T|missense_variant|MODERATE|GYG2|ENSFCTG00005001383|Transcript|ENSFCTT00005003554|protein_coding|7/10||||1088|935|312|P/L|cCg/cTg|||1|||	T|missense_variant|MODERATE|GYG2|ENSFCTG00005001383|Transcript|ENSFCTT00005003556|protein_coding|7/10||||1374|971|324|P/L|cCg/cTg|||1|||	T|missense_variant|MODERATE|GYG2|ENSFCTG00005001383|Transcript|ENSFCTT00005003560|protein_coding|7/10||||1229|1229|410|P/L|cCg/cTg|||1|||	T|missense_variant|MODERATE|GYG2|ENSFCTG00005001383|Transcript|ENSFCTT00005003561|protein_coding|8/11||||1237|935|312|P/L|cCg/cTg|||1|||
X	1628187	T	TG	1/1	G|frameshift_variant|HIGH|GYG2|ENSFCTG00005001383|Transcript|ENSFCTT00005003552|protein_coding|10/10||||2150-2151|1320-1321|440-441|-/X|-/G|||1|||	G|frameshift_variant|HIGH|GYG2|ENSFCTG00005001383|Transcript|ENSFCTT00005003554|protein_coding|10/10||||1437-1438|1284-1285|428-429|-/X|-/G|||1|||
X	1636265	T	C	0/1	C|missense_variant|MODERATE|ARSD|ENSFCTG00005001534|Transcript|ENSFCTT00005003916|protein_coding|10/10||||2291|1615|539|R/G|Agg/Ggg|||-1|||	C|missense_variant|MODERATE|ARSD|ENSFCTG00005001534|Transcript|ENSFCTT00005003919|protein_coding|11/11||||1766|1513|505|R/G|Agg/Ggg|||-1|||	C|missense_variant|MODERATE|ARSD|ENSFCTG00005001534|Transcript|ENSFCTT00005003922|protein_coding|10/10||||2164|1657|553|R/G|Agg/Ggg|||-1|||
X	1644678	C	T	0/1	T|missense_variant|MODERATE|ARSD|ENSFCTG00005001534|Transcript|ENSFCTT00005003916|protein_coding|5/10||||1307|631|211|V/M|Gtg/Atg|||-1|||	T|missense_variant|MODERATE|ARSD|ENSFCTG00005001534|Transcript|ENSFCTT00005003922|protein_coding|5/10||||1180|673|225|V/M|Gtg/Atg|||-1|||
X	1657979	G	A	1/1	A|missense_variant|MODERATE|ARSD|ENSFCTG00005001534|Transcript|ENSFCTT00005003916|protein_coding|2/10||||693|17|6|A/V|gCt/gTt|||-1|||	A|missense_variant|MODERATE|ARSD|ENSFCTG00005001534|Transcript|ENSFCTT00005003919|protein_coding|2/11||||312|59|20|A/V|gCt/gTt|||-1|||	A|missense_variant|MODERATE|ARSD|ENSFCTG00005001534|Transcript|ENSFCTT00005003922|protein_coding|2/10||||566|59|20|A/V|gCt/gTt|||-1|||
X	1661228	G	A	0/1	A|missense_variant|MODERATE|ARSL|ENSFCTG00005001542|Transcript|ENSFCTT00005003936|protein_coding|8/8||||1394|1127|376|A/V|gCc/gTc|||-1|||	A|missense_variant|MODERATE|ARSL|ENSFCTG00005001542|Transcript|ENSFCTT00005003939|protein_coding|12/12||||1783|1643|548|A/V|gCc/gTc|||-1|||	A|missense_variant|MODERATE|ARSL|ENSFCTG00005001542|Transcript|ENSFCTT00005003943|protein_coding|13/13||||2055|1733|578|A/V|gCc/gTc|||-1|||	A|missense_variant|MODERATE|ARSL|ENSFCTG00005001542|Transcript|ENSFCTT00005003949|protein_coding|11/11||||2026|1583|528|A/V|gCc/gTc|||-1|||
X	1661234	A	G	1/1	G|missense_variant|MODERATE|ARSL|ENSFCTG00005001542|Transcript|ENSFCTT00005003936|protein_coding|8/8||||1388|1121|374|V/A|gTg/gCg|||-1|||	G|missense_variant|MODERATE|ARSL|ENSFCTG00005001542|Transcript|ENSFCTT00005003939|protein_coding|12/12||||1777|1637|546|V/A|gTg/gCg|||-1|||	G|missense_variant|MODERATE|ARSL|ENSFCTG00005001542|Transcript|ENSFCTT00005003943|protein_coding|13/13||||2049|1727|576|V/A|gTg/gCg|||-1|||	G|missense_variant|MODERATE|ARSL|ENSFCTG00005001542|Transcript|ENSFCTT00005003949|protein_coding|11/11||||2020|1577|526|V/A|gTg/gCg|||-1|||
X	1675991	C	T	0/1	T|missense_variant|MODERATE|ARSL|ENSFCTG00005001542|Transcript|ENSFCTT00005003939|protein_coding|3/12||||384|244|82|A/T|Gcc/Acc|||-1|||	T|missense_variant|MODERATE|ARSL|ENSFCTG00005001542|Transcript|ENSFCTT00005003943|protein_coding|5/13||||566|244|82|A/T|Gcc/Acc|||-1|||
X	1686918	C	T	0/1	T|missense_variant|MODERATE|arsh|ENSFCTG00005001282|Transcript|ENSFCTT00005003247|protein_coding|2/11||||262|5|2|T/M|aCg/aTg|||1|||
X	1688696	C	G	0/1	G|missense_variant|MODERATE|arsh|ENSFCTG00005001282|Transcript|ENSFCTT00005003247|protein_coding|3/11||||322|65|22|A/G|gCc/gGc|||1|||
X	1720116	G	A	1/1	A|splice_donor_variant|HIGH|ARSF|ENSFCTG00005001614|Transcript|ENSFCTT00005004125|protein_coding||2/11||||||||||1|||
X	1744313	T	C	0/1	C|missense_variant|MODERATE|ARSF|ENSFCTG00005001614|Transcript|ENSFCTT00005004125|protein_coding|10/12||||1630|1208|403|M/T|aTg/aCg|||1|||	C|missense_variant|MODERATE|ARSF|ENSFCTG00005001614|Transcript|ENSFCTT00005004127|protein_coding|10/12||||1643|1223|408|M/T|aTg/aCg|||1|||
X	1862596	C	T	0/1	T|missense_variant|MODERATE|MXRA5|ENSFCTG00005001367|Transcript|ENSFCTT00005003499|protein_coding|6/7||||7211|7183|2395|A/T|Gcc/Acc|||-1|||	T|missense_variant|MODERATE|MXRA5|ENSFCTG00005001367|Transcript|ENSFCTT00005003502|protein_coding|5/6||||11095|7066|2356|A/T|Gcc/Acc|||-1|||	T|missense_variant|MODERATE|MXRA5|ENSFCTG00005001367|Transcript|ENSFCTT00005003504|protein_coding|7/8||||7982|7183|2395|A/T|Gcc/Acc|||-1|||
X	1873157	C	T	0/1	T|missense_variant|MODERATE|MXRA5|ENSFCTG00005001367|Transcript|ENSFCTT00005003499|protein_coding|4/7||||5421|5393|1798|R/Q|cGg/cAg|||-1|||	T|missense_variant|MODERATE|MXRA5|ENSFCTG00005001367|Transcript|ENSFCTT00005003502|protein_coding|3/6||||9305|5276|1759|R/Q|cGg/cAg|||-1|||	T|missense_variant|MODERATE|MXRA5|ENSFCTG00005001367|Transcript|ENSFCTT00005003504|protein_coding|5/8||||6192|5393|1798|R/Q|cGg/cAg|||-1|||
X	1873278	G	A,C	1/2	A|missense_variant|MODERATE|MXRA5|ENSFCTG00005001367|Transcript|ENSFCTT00005003499|protein_coding|4/7||||5300|5272|1758|P/S|Ccc/Tcc|||-1|||	C|missense_variant|MODERATE|MXRA5|ENSFCTG00005001367|Transcript|ENSFCTT00005003499|protein_coding|4/7||||5300|5272|1758|P/A|Ccc/Gcc|||-1|||	A|missense_variant|MODERATE|MXRA5|ENSFCTG00005001367|Transcript|ENSFCTT00005003502|protein_coding|3/6||||9184|5155|1719|P/S|Ccc/Tcc|||-1|||	C|missense_variant|MODERATE|MXRA5|ENSFCTG00005001367|Transcript|ENSFCTT00005003502|protein_coding|3/6||||9184|5155|1719|P/A|Ccc/Gcc|||-1|||	A|missense_variant|MODERATE|MXRA5|ENSFCTG00005001367|Transcript|ENSFCTT00005003504|protein_coding|5/8||||6071|5272|1758|P/S|Ccc/Tcc|||-1|||	C|missense_variant|MODERATE|MXRA5|ENSFCTG00005001367|Transcript|ENSFCTT00005003504|protein_coding|5/8||||6071|5272|1758|P/A|Ccc/Gcc|||-1|||
X	1873449	T	C	0/1	C|missense_variant|MODERATE|MXRA5|ENSFCTG00005001367|Transcript|ENSFCTT00005003499|protein_coding|4/7||||5129|5101|1701|T/A|Acc/Gcc|||-1|||	C|missense_variant|MODERATE|MXRA5|ENSFCTG00005001367|Transcript|ENSFCTT00005003502|protein_coding|3/6||||9013|4984|1662|T/A|Acc/Gcc|||-1|||	C|missense_variant|MODERATE|MXRA5|ENSFCTG00005001367|Transcript|ENSFCTT00005003504|protein_coding|5/8||||5900|5101|1701|T/A|Acc/Gcc|||-1|||
X	1873511	A	G	1/1	G|missense_variant|MODERATE|MXRA5|ENSFCTG00005001367|Transcript|ENSFCTT00005003499|protein_coding|4/7||||5067|5039|1680|V/A|gTg/gCg|||-1|||	G|missense_variant|MODERATE|MXRA5|ENSFCTG00005001367|Transcript|ENSFCTT00005003502|protein_coding|3/6||||8951|4922|1641|V/A|gTg/gCg|||-1|||	G|missense_variant|MODERATE|MXRA5|ENSFCTG00005001367|Transcript|ENSFCTT00005003504|protein_coding|5/8||||5838|5039|1680|V/A|gTg/gCg|||-1|||
X	1873658	C	G	0/1	G|missense_variant|MODERATE|MXRA5|ENSFCTG00005001367|Transcript|ENSFCTT00005003499|protein_coding|4/7||||4920|4892|1631|G/A|gGc/gCc|||-1|||	G|missense_variant|MODERATE|MXRA5|ENSFCTG00005001367|Transcript|ENSFCTT00005003502|protein_coding|3/6||||8804|4775|1592|G/A|gGc/gCc|||-1|||	G|missense_variant|MODERATE|MXRA5|ENSFCTG00005001367|Transcript|ENSFCTT00005003504|protein_coding|5/8||||5691|4892|1631|G/A|gGc/gCc|||-1|||
X	1873710	T	C	0/1	C|missense_variant|MODERATE|MXRA5|ENSFCTG00005001367|Transcript|ENSFCTT00005003499|protein_coding|4/7||||4868|4840|1614|K/E|Aaa/Gaa|||-1|||	C|missense_variant|MODERATE|MXRA5|ENSFCTG00005001367|Transcript|ENSFCTT00005003502|protein_coding|3/6||||8752|4723|1575|K/E|Aaa/Gaa|||-1|||	C|missense_variant|MODERATE|MXRA5|ENSFCTG00005001367|Transcript|ENSFCTT00005003504|protein_coding|5/8||||5639|4840|1614|K/E|Aaa/Gaa|||-1|||
X	1873772	T	C	1/1	C|missense_variant|MODERATE|MXRA5|ENSFCTG00005001367|Transcript|ENSFCTT00005003499|protein_coding|4/7||||4806|4778|1593|H/R|cAt/cGt|||-1|||	C|missense_variant|MODERATE|MXRA5|ENSFCTG00005001367|Transcript|ENSFCTT00005003502|protein_coding|3/6||||8690|4661|1554|H/R|cAt/cGt|||-1|||	C|missense_variant|MODERATE|MXRA5|ENSFCTG00005001367|Transcript|ENSFCTT00005003504|protein_coding|5/8||||5577|4778|1593|H/R|cAt/cGt|||-1|||
X	1873936	C	G	1/1	G|missense_variant|MODERATE|MXRA5|ENSFCTG00005001367|Transcript|ENSFCTT00005003499|protein_coding|4/7||||4642|4614|1538|M/I|atG/atC|||-1|||	G|missense_variant|MODERATE|MXRA5|ENSFCTG00005001367|Transcript|ENSFCTT00005003502|protein_coding|3/6||||8526|4497|1499|M/I|atG/atC|||-1|||	G|missense_variant|MODERATE|MXRA5|ENSFCTG00005001367|Transcript|ENSFCTT00005003504|protein_coding|5/8||||5413|4614|1538|M/I|atG/atC|||-1|||
X	1874141	T	G	0/1	G|missense_variant|MODERATE|MXRA5|ENSFCTG00005001367|Transcript|ENSFCTT00005003499|protein_coding|4/7||||4437|4409|1470|H/P|cAt/cCt|||-1|||	G|missense_variant|MODERATE|MXRA5|ENSFCTG00005001367|Transcript|ENSFCTT00005003502|protein_coding|3/6||||8321|4292|1431|H/P|cAt/cCt|||-1|||	G|missense_variant|MODERATE|MXRA5|ENSFCTG00005001367|Transcript|ENSFCTT00005003504|protein_coding|5/8||||5208|4409|1470|H/P|cAt/cCt|||-1|||
X	1874151	T	C	0/1	C|missense_variant|MODERATE|MXRA5|ENSFCTG00005001367|Transcript|ENSFCTT00005003499|protein_coding|4/7||||4427|4399|1467|T/A|Acc/Gcc|||-1|||	C|missense_variant|MODERATE|MXRA5|ENSFCTG00005001367|Transcript|ENSFCTT00005003502|protein_coding|3/6||||8311|4282|1428|T/A|Acc/Gcc|||-1|||	C|missense_variant|MODERATE|MXRA5|ENSFCTG00005001367|Transcript|ENSFCTT00005003504|protein_coding|5/8||||5198|4399|1467|T/A|Acc/Gcc|||-1|||
X	1874169	G	T	1/1	T|missense_variant|MODERATE|MXRA5|ENSFCTG00005001367|Transcript|ENSFCTT00005003499|protein_coding|4/7||||4409|4381|1461|P/T|Cct/Act|||-1|||	T|missense_variant|MODERATE|MXRA5|ENSFCTG00005001367|Transcript|ENSFCTT00005003502|protein_coding|3/6||||8293|4264|1422|P/T|Cct/Act|||-1|||	T|missense_variant|MODERATE|MXRA5|ENSFCTG00005001367|Transcript|ENSFCTT00005003504|protein_coding|5/8||||5180|4381|1461|P/T|Cct/Act|||-1|||
X	1874184	CTTT	C	0/1	-|inframe_deletion|MODERATE|MXRA5|ENSFCTG00005001367|Transcript|ENSFCTT00005003499|protein_coding|4/7||||4391-4393|4363-4365|1455|K/-|AAA/-|||-1|||	-|inframe_deletion|MODERATE|MXRA5|ENSFCTG00005001367|Transcript|ENSFCTT00005003502|protein_coding|3/6||||8275-8277|4246-4248|1416|K/-|AAA/-|||-1|||	-|inframe_deletion|MODERATE|MXRA5|ENSFCTG00005001367|Transcript|ENSFCTT00005003504|protein_coding|5/8||||5162-5164|4363-4365|1455|K/-|AAA/-|||-1|||
X	1874187	T	TTGTGGGCTCCGTGAAGGTC	0/1	TGTGGGCTCCGTGAAGGTC|frameshift_variant|HIGH|MXRA5|ENSFCTG00005001367|Transcript|ENSFCTT00005003499|protein_coding|4/7||||4390-4391|4362-4363|1454-1455|-/DLHGAHX|-/GACCTTCACGGAGCCCACA|||-1|||	TGTGGGCTCCGTGAAGGTC|frameshift_variant|HIGH|MXRA5|ENSFCTG00005001367|Transcript|ENSFCTT00005003502|protein_coding|3/6||||8274-8275|4245-4246|1415-1416|-/DLHGAHX|-/GACCTTCACGGAGCCCACA|||-1|||	TGTGGGCTCCGTGAAGGTC|frameshift_variant|HIGH|MXRA5|ENSFCTG00005001367|Transcript|ENSFCTT00005003504|protein_coding|5/8||||5161-5162|4362-4363|1454-1455|-/DLHGAHX|-/GACCTTCACGGAGCCCACA|||-1|||
X	1874189	GTGCTCAAGAGAGGGGTTGAGACAACTGCTTCTTCTA	G	0/1	-|inframe_deletion|MODERATE|MXRA5|ENSFCTG00005001367|Transcript|ENSFCTT00005003499|protein_coding|4/7||||4353-4388|4325-4360|1442-1454|LEEAVVSTPLLST/P|cTAGAAGAAGCAGTTGTCTCAACCCCTCTCTTGAGCAca/cca|||-1|||	-|inframe_deletion|MODERATE|MXRA5|ENSFCTG00005001367|Transcript|ENSFCTT00005003502|protein_coding|3/6||||8237-8272|4208-4243|1403-1415|LEEAVVSTPLLST/P|cTAGAAGAAGCAGTTGTCTCAACCCCTCTCTTGAGCAca/cca|||-1|||	-|inframe_deletion|MODERATE|MXRA5|ENSFCTG00005001367|Transcript|ENSFCTT00005003504|protein_coding|5/8||||5124-5159|4325-4360|1442-1454|LEEAVVSTPLLST/P|cTAGAAGAAGCAGTTGTCTCAACCCCTCTCTTGAGCAca/cca|||-1|||
X	1874489	C	T	1/1	T|missense_variant|MODERATE|MXRA5|ENSFCTG00005001367|Transcript|ENSFCTT00005003499|protein_coding|4/7||||4089|4061|1354|G/D|gGc/gAc|||-1|||	T|missense_variant|MODERATE|MXRA5|ENSFCTG00005001367|Transcript|ENSFCTT00005003502|protein_coding|3/6||||7973|3944|1315|G/D|gGc/gAc|||-1|||	T|missense_variant|MODERATE|MXRA5|ENSFCTG00005001367|Transcript|ENSFCTT00005003504|protein_coding|5/8||||4860|4061|1354|G/D|gGc/gAc|||-1|||
X	1874792	G	T	0/1	T|missense_variant|MODERATE|MXRA5|ENSFCTG00005001367|Transcript|ENSFCTT00005003499|protein_coding|4/7||||3786|3758|1253|A/E|gCg/gAg|||-1|||	T|missense_variant|MODERATE|MXRA5|ENSFCTG00005001367|Transcript|ENSFCTT00005003502|protein_coding|3/6||||7670|3641|1214|A/E|gCg/gAg|||-1|||	T|missense_variant|MODERATE|MXRA5|ENSFCTG00005001367|Transcript|ENSFCTT00005003504|protein_coding|5/8||||4557|3758|1253|A/E|gCg/gAg|||-1|||
X	1875024	A	G	0/1	G|missense_variant|MODERATE|MXRA5|ENSFCTG00005001367|Transcript|ENSFCTT00005003499|protein_coding|4/7||||3554|3526|1176|S/P|Tcc/Ccc|||-1|||	G|missense_variant|MODERATE|MXRA5|ENSFCTG00005001367|Transcript|ENSFCTT00005003502|protein_coding|3/6||||7438|3409|1137|S/P|Tcc/Ccc|||-1|||	G|missense_variant|MODERATE|MXRA5|ENSFCTG00005001367|Transcript|ENSFCTT00005003504|protein_coding|5/8||||4325|3526|1176|S/P|Tcc/Ccc|||-1|||
X	1875110	A	G	0/1	G|missense_variant|MODERATE|MXRA5|ENSFCTG00005001367|Transcript|ENSFCTT00005003499|protein_coding|4/7||||3468|3440|1147|L/P|cTg/cCg|||-1|||	G|missense_variant|MODERATE|MXRA5|ENSFCTG00005001367|Transcript|ENSFCTT00005003502|protein_coding|3/6||||7352|3323|1108|L/P|cTg/cCg|||-1|||	G|missense_variant|MODERATE|MXRA5|ENSFCTG00005001367|Transcript|ENSFCTT00005003504|protein_coding|5/8||||4239|3440|1147|L/P|cTg/cCg|||-1|||
X	1875297	C	T	0/1	T|missense_variant|MODERATE|MXRA5|ENSFCTG00005001367|Transcript|ENSFCTT00005003499|protein_coding|4/7||||3281|3253|1085|G/R|Gga/Aga|||-1|||	T|missense_variant|MODERATE|MXRA5|ENSFCTG00005001367|Transcript|ENSFCTT00005003502|protein_coding|3/6||||7165|3136|1046|G/R|Gga/Aga|||-1|||	T|missense_variant|MODERATE|MXRA5|ENSFCTG00005001367|Transcript|ENSFCTT00005003504|protein_coding|5/8||||4052|3253|1085|G/R|Gga/Aga|||-1|||
X	1875314	C	G	1/1	G|missense_variant|MODERATE|MXRA5|ENSFCTG00005001367|Transcript|ENSFCTT00005003499|protein_coding|4/7||||3264|3236|1079|R/T|aGa/aCa|||-1|||	G|missense_variant|MODERATE|MXRA5|ENSFCTG00005001367|Transcript|ENSFCTT00005003502|protein_coding|3/6||||7148|3119|1040|R/T|aGa/aCa|||-1|||	G|missense_variant|MODERATE|MXRA5|ENSFCTG00005001367|Transcript|ENSFCTT00005003504|protein_coding|5/8||||4035|3236|1079|R/T|aGa/aCa|||-1|||
X	1875519	A	C	0/1	C|missense_variant|MODERATE|MXRA5|ENSFCTG00005001367|Transcript|ENSFCTT00005003499|protein_coding|4/7||||3059|3031|1011|L/V|Ttg/Gtg|||-1|||	C|missense_variant|MODERATE|MXRA5|ENSFCTG00005001367|Transcript|ENSFCTT00005003502|protein_coding|3/6||||6943|2914|972|L/V|Ttg/Gtg|||-1|||	C|missense_variant|MODERATE|MXRA5|ENSFCTG00005001367|Transcript|ENSFCTT00005003504|protein_coding|5/8||||3830|3031|1011|L/V|Ttg/Gtg|||-1|||
X	1875606	T	C	1/1	C|missense_variant|MODERATE|MXRA5|ENSFCTG00005001367|Transcript|ENSFCTT00005003499|protein_coding|4/7||||2972|2944|982|I/V|Att/Gtt|||-1|||	C|missense_variant|MODERATE|MXRA5|ENSFCTG00005001367|Transcript|ENSFCTT00005003502|protein_coding|3/6||||6856|2827|943|I/V|Att/Gtt|||-1|||	C|missense_variant|MODERATE|MXRA5|ENSFCTG00005001367|Transcript|ENSFCTT00005003504|protein_coding|5/8||||3743|2944|982|I/V|Att/Gtt|||-1|||
X	1876776	C	T	0/1	T|missense_variant|MODERATE|MXRA5|ENSFCTG00005001367|Transcript|ENSFCTT00005003499|protein_coding|4/7||||1802|1774|592|V/I|Gta/Ata|||-1|||	T|missense_variant|MODERATE|MXRA5|ENSFCTG00005001367|Transcript|ENSFCTT00005003502|protein_coding|3/6||||5686|1657|553|V/I|Gta/Ata|||-1|||	T|missense_variant|MODERATE|MXRA5|ENSFCTG00005001367|Transcript|ENSFCTT00005003504|protein_coding|5/8||||2573|1774|592|V/I|Gta/Ata|||-1|||
X	1877241	A	C	0/1	C|missense_variant|MODERATE|MXRA5|ENSFCTG00005001367|Transcript|ENSFCTT00005003499|protein_coding|4/7||||1337|1309|437|S/A|Tcc/Gcc|||-1|||	C|missense_variant|MODERATE|MXRA5|ENSFCTG00005001367|Transcript|ENSFCTT00005003502|protein_coding|3/6||||5221|1192|398|S/A|Tcc/Gcc|||-1|||	C|missense_variant|MODERATE|MXRA5|ENSFCTG00005001367|Transcript|ENSFCTT00005003504|protein_coding|5/8||||2108|1309|437|S/A|Tcc/Gcc|||-1|||
X	1877768	C	T	0/1	T|missense_variant|MODERATE|MXRA5|ENSFCTG00005001367|Transcript|ENSFCTT00005003499|protein_coding|4/7||||810|782|261|R/Q|cGa/cAa|||-1|||	T|missense_variant|MODERATE|MXRA5|ENSFCTG00005001367|Transcript|ENSFCTT00005003502|protein_coding|3/6||||4694|665|222|R/Q|cGa/cAa|||-1|||	T|missense_variant|MODERATE|MXRA5|ENSFCTG00005001367|Transcript|ENSFCTT00005003504|protein_coding|5/8||||1581|782|261|R/Q|cGa/cAa|||-1|||
X	1880855	TA	T	0/1	-|splice_region_variant&splice_polypyrimidine_tract_variant&intron_variant|LOW|MXRA5|ENSFCTG00005001367|Transcript|ENSFCTT00005003499|protein_coding||1/6||||||||||-1|||	-|frameshift_variant|HIGH|MXRA5|ENSFCTG00005001367|Transcript|ENSFCTT00005003502|protein_coding|1/6||||4101|72|24|F/X|ttT/tt|||-1|||	-|splice_region_variant&splice_polypyrimidine_tract_variant&intron_variant|LOW|MXRA5|ENSFCTG00005001367|Transcript|ENSFCTT00005003504|protein_coding||2/7||||||||||-1|||
X	2036551	T	C	0/1	C|missense_variant|MODERATE|PRKX|ENSFCTG00005001280|Transcript|ENSFCTT00005003242|protein_coding|8/8||||1488|1025|342|H/R|cAc/cGc|||-1|||
X	2107887	TCGCCTTGGC	T	0/1	-|inframe_deletion|MODERATE|PRKX|ENSFCTG00005001280|Transcript|ENSFCTT00005003242|protein_coding|1/8||||509-517|46-54|16-18|AKA/-|GCCAAGGCG/-|||-1|||	-|inframe_deletion|MODERATE|PRKX|ENSFCTG00005001280|Transcript|ENSFCTT00005003244|protein_coding|1/9||||1078-1086|46-54|16-18|AKA/-|GCCAAGGCG/-|||-1|||
X	2124186	GAGGTCCTGTCCCAGTGCTTTAATACAATCACATTTTGCACCGAGGTCCTGTCCCTGCGCTTTAATACAATCACATTTTGCACCGAGGTCCTGTCCCCGCGCTTTAATACAATCACATTTTGCACCA	G	0/1	-|splice_donor_variant&splice_donor_5th_base_variant&non_coding_transcript_exon_variant&intron_variant|HIGH||ENSFCTG00005001710|Transcript|ENSFCTT00005004418|lncRNA|1/4|1/3|||271-?|||||||1|||	-|splice_region_variant&non_coding_transcript_exon_variant|LOW||ENSFCTG00005001710|Transcript|ENSFCTT00005004419|lncRNA|1/4||||206-331|||||||1|||	-|splice_acceptor_variant&splice_donor_variant&splice_donor_5th_base_variant&non_coding_transcript_exon_variant&intron_variant|HIGH||ENSFCTG00005001710|Transcript|ENSFCTT00005004420|lncRNA|1-2/2|1/1|||165-248|||||||1|||
X	2981322	T	A	1/1	A|missense_variant|MODERATE||ENSFCTG00005001284|Transcript|ENSFCTT00005003248|protein_coding|1/6||||177|123|41|F/L|ttT/ttA|||1|||
X	2981865	G	C	0/1	C|splice_acceptor_variant|HIGH||ENSFCTG00005001284|Transcript|ENSFCTT00005003248|protein_coding||1/5||||||||||1|||
X	2987832	C	T	1/1	T|missense_variant|MODERATE||ENSFCTG00005001284|Transcript|ENSFCTT00005003248|protein_coding|4/6||||445|391|131|H/Y|Cat/Tat|||1|||
X	3987340	C	T	1/1	T|intron_variant&non_coding_transcript_variant|MODIFIER||ENSFCTG00005001825|Transcript|ENSFCTT00005004680|lncRNA||2/2||||||||||-1|||	T|intron_variant&non_coding_transcript_variant|MODIFIER||ENSFCTG00005001825|Transcript|ENSFCTT00005004682|lncRNA||2/2||||||||||-1|||	T|splice_donor_variant&non_coding_transcript_variant|HIGH||ENSFCTG00005001825|Transcript|ENSFCTT00005004685|lncRNA||3/3||||||||||-1|||
X	4035041	ATTCTTTCTAGAACCTTATGGATTCTATTAAAGTGACCTG	A	1/1	-|splice_acceptor_variant&non_coding_transcript_exon_variant&intron_variant|HIGH||ENSFCTG00005001734|Transcript|ENSFCTT00005004458|lncRNA|2/2|1/1|||?-273|||||||-1|||	-|intron_variant&non_coding_transcript_variant|MODIFIER||ENSFCTG00005001825|Transcript|ENSFCTT00005004680|lncRNA||1/2||||||||||-1|||	-|intron_variant&non_coding_transcript_variant|MODIFIER||ENSFCTG00005001825|Transcript|ENSFCTT00005004682|lncRNA||1/2||||||||||-1|||	-|intron_variant&non_coding_transcript_variant|MODIFIER||ENSFCTG00005001825|Transcript|ENSFCTT00005004685|lncRNA||1/3||||||||||-1|||	-|intron_variant&non_coding_transcript_variant|MODIFIER||ENSFCTG00005001825|Transcript|ENSFCTT00005004686|lncRNA||1/2||||||||||-1|||	-|intron_variant&non_coding_transcript_variant|MODIFIER||ENSFCTG00005001825|Transcript|ENSFCTT00005004688|lncRNA||1/1||||||||||-1|||
X	4139284	C	T	0/1	T|splice_donor_variant&non_coding_transcript_variant|HIGH||ENSFCTG00005001741|Transcript|ENSFCTT00005004473|lncRNA||2/2||||||||||-1|||
X	4182876	T	A	0/1	A|splice_acceptor_variant&non_coding_transcript_variant|HIGH||ENSFCTG00005001829|Transcript|ENSFCTT00005004692|lncRNA||1/3||||||||||-1|||	A|splice_acceptor_variant&non_coding_transcript_variant|HIGH||ENSFCTG00005001829|Transcript|ENSFCTT00005004701|lncRNA||2/4||||||||||-1|||
X	4197679	A	C	1/1	C|start_lost|HIGH|RXFP1|ENSFCTG00005001682|Transcript|ENSFCTT00005004359|protein_coding|1/1||||1|1|1|M/L|Atg/Ctg|||1|||
X	4197692	G	T	1/1	T|missense_variant|MODERATE|RXFP1|ENSFCTG00005001682|Transcript|ENSFCTT00005004359|protein_coding|1/1||||14|14|5|S/I|aGt/aTt|||1|||
X	4197695	C	A	1/1	A|missense_variant|MODERATE|RXFP1|ENSFCTG00005001682|Transcript|ENSFCTT00005004359|protein_coding|1/1||||17|17|6|A/E|gCa/gAa|||1|||
X	4197874	C	CTATG	0/1	TATG|frameshift_variant|HIGH|RXFP1|ENSFCTG00005001682|Transcript|ENSFCTT00005004359|protein_coding|1/1||||196-197|196-197|66|L/LCX|cta/cTATGta|||1|||
X	4197882	A	ATATCTATCTATCTATC	0/1	TATCTATCTATCTATC|frameshift_variant|HIGH|RXFP1|ENSFCTG00005001682|Transcript|ENSFCTT00005004359|protein_coding|1/1||||204-205|204-205|68-69|-/YLSIYX|-/TATCTATCTATCTATC|||1|||
X	4197935	C	T	0/1	T|missense_variant|MODERATE|RXFP1|ENSFCTG00005001682|Transcript|ENSFCTT00005004359|protein_coding|1/1||||257|257|86|P/L|cCa/cTa|||1|||
X	4197941	A	T	0/1	T|missense_variant|MODERATE|RXFP1|ENSFCTG00005001682|Transcript|ENSFCTT00005004359|protein_coding|1/1||||263|263|88|Q/L|cAa/cTa|||1|||
X	4197979	TATCTATCC	T	0/1	-|frameshift_variant|HIGH|RXFP1|ENSFCTG00005001682|Transcript|ENSFCTT00005004359|protein_coding|1/1||||302-309|302-309|101-103|YLS/X|tATCTATCC/t|||1|||
X	4197983	TATCC	T	0/1	-|frameshift_variant|HIGH|RXFP1|ENSFCTG00005001682|Transcript|ENSFCTT00005004359|protein_coding|1/1||||306-309|306-309|102-103|LS/X|ctATCC/ct|||1|||
X	4198050	G	GTATCTATCTATCTATCTATCTATC	0/1	TATCTATCTATCTATCTATCTATC|inframe_insertion|MODERATE|RXFP1|ENSFCTG00005001682|Transcript|ENSFCTT00005004359|protein_coding|1/1||||372-373|372-373|124-125|-/YLSIYLSI|-/TATCTATCTATCTATCTATCTATC|||1|||
X	4198066	CTAT	C	0/1	-|inframe_deletion|MODERATE|RXFP1|ENSFCTG00005001682|Transcript|ENSFCTT00005004359|protein_coding|1/1||||389-391|389-391|130-131|LS/P|cTATcc/ccc|||1|||
X	4198070	CCCT	C	0/1	-|inframe_deletion|MODERATE|RXFP1|ENSFCTG00005001682|Transcript|ENSFCTT00005004359|protein_coding|1/1||||393-395|393-395|131-132|SL/S|tcCCTc/tcc|||1|||
X	4198148	TATCTATCTATCTATCTATCTATCCCTATATCTGTTTATCCATCCCAATATCTATCTATCTATCTATCG	T	1/1	-|frameshift_variant|HIGH|RXFP1|ENSFCTG00005001682|Transcript|ENSFCTT00005004359|protein_coding|1/1||||471-538|471-538|157-180|LSIYLSIYPYICLSIPISIYLSID/LX|ctATCTATCTATCTATCTATCTATCCCTATATCTGTTTATCCATCCCAATATCTATCTATCTATCTATCGat/ctat|||1|||
X	4199307	CTATCTATCCCTATATCTGTT	C	1/1	-|frameshift_variant|HIGH|RXFP1|ENSFCTG00005001682|Transcript|ENSFCTT00005004359|protein_coding|1/1||||1630-1649|1630-1649|544-550|YLSLYLF/X|TATCTATCCCTATATCTGTTt/t|||1|||
X	4199335	CCCAA	C	1/1	-|frameshift_variant|HIGH|RXFP1|ENSFCTG00005001682|Transcript|ENSFCTT00005004359|protein_coding|1/1||||1658-1661|1658-1661|553-554|PN/X|cCCAAt/ct|||1|||
X	4372037	G	A	0/1	A|missense_variant|MODERATE|CNIH4|ENSFCTG00005001653|Transcript|ENSFCTT00005004256|protein_coding|2/2||||886|503|168|P/L|cCt/cTt|||-1|||
X	4372082	CA	C	0/1	-|frameshift_variant|HIGH|CNIH4|ENSFCTG00005001653|Transcript|ENSFCTT00005004256|protein_coding|2/2||||840|457|153|W/X|Tgg/gg|||-1|||
X	4372172	A	T	0/1	T|missense_variant|MODERATE|CNIH4|ENSFCTG00005001653|Transcript|ENSFCTT00005004256|protein_coding|2/2||||751|368|123|F/Y|tTc/tAc|||-1|||
X	4530193	A	C	0/1	C|missense_variant|MODERATE|PUDP|ENSFCTG00005001654|Transcript|ENSFCTT00005004259|protein_coding|1/5||||483|338|113|L/R|cTt/cGt|||-1|||
X	4530392	G	A	0/1	A|missense_variant|MODERATE|PUDP|ENSFCTG00005001654|Transcript|ENSFCTT00005004259|protein_coding|1/5||||284|139|47|P/S|Cca/Tca|||-1|||
X	4530475	T	TCACA	0/1	CACA|stop_gained&frameshift_variant|HIGH|PUDP|ENSFCTG00005001654|Transcript|ENSFCTT00005004259|protein_coding|1/5||||200-201|55-56|19|D/V*X|gac/gTGTGac|||-1|||	CACA|upstream_gene_variant|MODIFIER|STS|ENSFCTG00005001655|Transcript|ENSFCTT00005004262|protein_coding|||||||||||2938|1|||	CACA|upstream_gene_variant|MODIFIER|STS|ENSFCTG00005001655|Transcript|ENSFCTT00005004263|protein_coding|||||||||||2938|1|||	CACA|intron_variant|MODIFIER|STS|ENSFCTG00005001655|Transcript|ENSFCTT00005004264|protein_coding||1/9||||||||||1|||	CACA|intron_variant|MODIFIER|STS|ENSFCTG00005001655|Transcript|ENSFCTT00005004267|protein_coding||1/9||||||||||1|||
X	4530515	A	G	0/1	G|missense_variant|MODERATE|PUDP|ENSFCTG00005001654|Transcript|ENSFCTT00005004259|protein_coding|1/5||||161|16|6|C/R|Tgc/Cgc|||-1|||
X	4685942	T	C	1/1	C|missense_variant|MODERATE|STS|ENSFCTG00005001655|Transcript|ENSFCTT00005004262|protein_coding|13/13||||1874|1373|458|I/T|aTc/aCc|||1|||	C|missense_variant|MODERATE|STS|ENSFCTG00005001655|Transcript|ENSFCTT00005004264|protein_coding|10/10||||2204|1391|464|I/T|aTc/aCc|||1|||	C|missense_variant|MODERATE|STS|ENSFCTG00005001655|Transcript|ENSFCTT00005004267|protein_coding|10/10||||2544|1250|417|I/T|aTc/aCc|||1|||
X	4686144	G	T	0/1	T|missense_variant|MODERATE|STS|ENSFCTG00005001655|Transcript|ENSFCTT00005004262|protein_coding|13/13||||2076|1575|525|M/I|atG/atT|||1|||	T|missense_variant|MODERATE|STS|ENSFCTG00005001655|Transcript|ENSFCTT00005004264|protein_coding|10/10||||2406|1593|531|M/I|atG/atT|||1|||	T|missense_variant|MODERATE|STS|ENSFCTG00005001655|Transcript|ENSFCTT00005004267|protein_coding|10/10||||2746|1452|484|M/I|atG/atT|||1|||
X	4686286	G	T	0/1	T|missense_variant|MODERATE|STS|ENSFCTG00005001655|Transcript|ENSFCTT00005004262|protein_coding|13/13||||2218|1717|573|A/S|Gcc/Tcc|||1|||	T|missense_variant|MODERATE|STS|ENSFCTG00005001655|Transcript|ENSFCTT00005004264|protein_coding|10/10||||2548|1735|579|A/S|Gcc/Tcc|||1|||	T|missense_variant|MODERATE|STS|ENSFCTG00005001655|Transcript|ENSFCTT00005004267|protein_coding|10/10||||2888|1594|532|A/S|Gcc/Tcc|||1|||
X	5087636	C	G	1/1	G|splice_acceptor_variant&non_coding_transcript_variant|HIGH||ENSFCTG00005001745|Transcript|ENSFCTT00005004482|lncRNA||1/4||||||||||-1|||
X	5088522	A	AC	1/1	C|splice_donor_variant&non_coding_transcript_variant|HIGH||ENSFCTG00005001745|Transcript|ENSFCTT00005004482|lncRNA||1/4||||||||||-1|||
X	5186366	G	C	0/1	C|missense_variant|MODERATE|PNPLA4|ENSFCTG00005001658|Transcript|ENSFCTT00005004271|protein_coding|5/8||||581|448|150|L/V|Cta/Gta|||-1|||
X	5340187	CACCCCCTGACCCTGATGCTTGTGTAACAGAAGTTCTCT	C	0/1	-|splice_acceptor_variant&non_coding_transcript_exon_variant&intron_variant|HIGH||ENSFCTG00005001755|Transcript|ENSFCTT00005004497|lncRNA|2/2|1/1|||?-955|||||||1|||
X	5749463	C	A	0/1	A|missense_variant|MODERATE|ANOS1|ENSFCTG00005001661|Transcript|ENSFCTT00005004285|protein_coding|7/13||||1126|1126|376|A/S|Gct/Tct|||-1|||	A|missense_variant|MODERATE|ANOS1|ENSFCTG00005001661|Transcript|ENSFCTT00005004290|protein_coding|9/14||||1469|1159|387|A/S|Gct/Tct|||-1|||	A|missense_variant|MODERATE|ANOS1|ENSFCTG00005001661|Transcript|ENSFCTT00005004291|protein_coding|9/14||||1533|1393|465|A/S|Gct/Tct|||-1|||	A|missense_variant|MODERATE|ANOS1|ENSFCTG00005001661|Transcript|ENSFCTT00005004295|protein_coding|12/17||||4369|1081|361|A/S|Gct/Tct|||-1|||	A|missense_variant|MODERATE|ANOS1|ENSFCTG00005001661|Transcript|ENSFCTT00005004297|protein_coding|13/18||||4232|1147|383|A/S|Gct/Tct|||-1|||	A|missense_variant|MODERATE|ANOS1|ENSFCTG00005001661|Transcript|ENSFCTT00005004300|protein_coding|13/18||||4450|1147|383|A/S|Gct/Tct|||-1|||
X	5757717	C	G	0/1	G|missense_variant|MODERATE|ANOS1|ENSFCTG00005001661|Transcript|ENSFCTT00005004285|protein_coding|6/13||||918|918|306|Q/H|caG/caC|||-1|||	G|missense_variant|MODERATE|ANOS1|ENSFCTG00005001661|Transcript|ENSFCTT00005004290|protein_coding|8/14||||1261|951|317|Q/H|caG/caC|||-1|||	G|missense_variant|MODERATE|ANOS1|ENSFCTG00005001661|Transcript|ENSFCTT00005004291|protein_coding|8/14||||1325|1185|395|Q/H|caG/caC|||-1|||	G|missense_variant|MODERATE|ANOS1|ENSFCTG00005001661|Transcript|ENSFCTT00005004295|protein_coding|11/17||||4161|873|291|Q/H|caG/caC|||-1|||	G|missense_variant|MODERATE|ANOS1|ENSFCTG00005001661|Transcript|ENSFCTT00005004297|protein_coding|12/18||||4024|939|313|Q/H|caG/caC|||-1|||	G|missense_variant|MODERATE|ANOS1|ENSFCTG00005001661|Transcript|ENSFCTT00005004300|protein_coding|12/18||||4242|939|313|Q/H|caG/caC|||-1|||
X	5760868	G	A	0/1	A|missense_variant|MODERATE|ANOS1|ENSFCTG00005001661|Transcript|ENSFCTT00005004285|protein_coding|5/13||||905|905|302|T/M|aCg/aTg|||-1|||	A|missense_variant|MODERATE|ANOS1|ENSFCTG00005001661|Transcript|ENSFCTT00005004290|protein_coding|7/14||||1248|938|313|T/M|aCg/aTg|||-1|||	A|missense_variant|MODERATE|ANOS1|ENSFCTG00005001661|Transcript|ENSFCTT00005004291|protein_coding|7/14||||1312|1172|391|T/M|aCg/aTg|||-1|||	A|missense_variant|MODERATE|ANOS1|ENSFCTG00005001661|Transcript|ENSFCTT00005004295|protein_coding|10/17||||4148|860|287|T/M|aCg/aTg|||-1|||	A|missense_variant|MODERATE|ANOS1|ENSFCTG00005001661|Transcript|ENSFCTT00005004297|protein_coding|11/18||||4011|926|309|T/M|aCg/aTg|||-1|||	A|missense_variant|MODERATE|ANOS1|ENSFCTG00005001661|Transcript|ENSFCTT00005004300|protein_coding|11/18||||4229|926|309|T/M|aCg/aTg|||-1|||
X	5803948	G	A	0/1	A|missense_variant|MODERATE|ANOS1|ENSFCTG00005001661|Transcript|ENSFCTT00005004285|protein_coding|1/13||||85|85|29|L/F|Ctt/Ttt|||-1|||
X	5803970	G	C	0/1	C|missense_variant|MODERATE|ANOS1|ENSFCTG00005001661|Transcript|ENSFCTT00005004285|protein_coding|1/13||||63|63|21|F/L|ttC/ttG|||-1|||
X	5803995	G	A	0/1	A|missense_variant|MODERATE|ANOS1|ENSFCTG00005001661|Transcript|ENSFCTT00005004285|protein_coding|1/13||||38|38|13|T/M|aCg/aTg|||-1|||
X	6572816	T	C	0/1	C|splice_donor_variant&non_coding_transcript_variant|HIGH||ENSFCTG00005001772|Transcript|ENSFCTT00005004522|lncRNA||2/2||||||||||1|||
X	6819048	G	A	1/1	A|missense_variant|MODERATE|tbl1x|ENSFCTG00005001667|Transcript|ENSFCTT00005004304|protein_coding|9/18||||926|518|173|S/N|aGc/aAc|||1|||	A|missense_variant|MODERATE|tbl1x|ENSFCTG00005001667|Transcript|ENSFCTT00005004318|protein_coding|8/18||||864|518|173|S/N|aGc/aAc|||1|||	A|missense_variant|MODERATE|tbl1x|ENSFCTG00005001667|Transcript|ENSFCTT00005004321|protein_coding|9/19||||8062|518|173|S/N|aGc/aAc|||1|||
X	6829292	A	G	0/1	G|missense_variant|MODERATE|GPR143|ENSFCTG00005001671|Transcript|ENSFCTT00005004327|protein_coding|9/9||||1498|1282|428|W/R|Tgg/Cgg|||-1|||
X	6837672	TGGGGAGGGGCGGGGC	T	0/1	-|inframe_deletion|MODERATE|tbl1x|ENSFCTG00005001667|Transcript|ENSFCTT00005004304|protein_coding|18/18||||1989-2003|1581-1595|527-532|LGRGGA/L|ctGGGGAGGGGCGGGGCg/ctg|||1|||
X	6837747	G	A	0/1	A|missense_variant|MODERATE|tbl1x|ENSFCTG00005001667|Transcript|ENSFCTT00005004304|protein_coding|18/18||||2063|1655|552|G/E|gGa/gAa|||1|||
X	6870618	C	T	0/1	T|missense_variant|MODERATE|GPR143|ENSFCTG00005001671|Transcript|ENSFCTT00005004325|protein_coding|7/8||||1356|1117|373|V/M|Gtg/Atg|||-1|||	T|missense_variant|MODERATE|GPR143|ENSFCTG00005001671|Transcript|ENSFCTT00005004327|protein_coding|8/9||||1426|1210|404|V/M|Gtg/Atg|||-1|||	T|missense_variant|MODERATE|GPR143|ENSFCTG00005001671|Transcript|ENSFCTT00005004329|protein_coding|8/11||||2118|1210|404|V/M|Gtg/Atg|||-1|||
X	6870635	A	T	0/1	T|missense_variant|MODERATE|GPR143|ENSFCTG00005001671|Transcript|ENSFCTT00005004325|protein_coding|7/8||||1339|1100|367|L/Q|cTg/cAg|||-1|||	T|missense_variant|MODERATE|GPR143|ENSFCTG00005001671|Transcript|ENSFCTT00005004327|protein_coding|8/9||||1409|1193|398|L/Q|cTg/cAg|||-1|||	T|missense_variant|MODERATE|GPR143|ENSFCTG00005001671|Transcript|ENSFCTT00005004329|protein_coding|8/11||||2101|1193|398|L/Q|cTg/cAg|||-1|||
X	6870705	C	T	0/1	T|missense_variant|MODERATE|GPR143|ENSFCTG00005001671|Transcript|ENSFCTT00005004325|protein_coding|7/8||||1269|1030|344|A/T|Gcg/Acg|||-1|||	T|missense_variant|MODERATE|GPR143|ENSFCTG00005001671|Transcript|ENSFCTT00005004327|protein_coding|8/9||||1339|1123|375|A/T|Gcg/Acg|||-1|||	T|missense_variant|MODERATE|GPR143|ENSFCTG00005001671|Transcript|ENSFCTT00005004329|protein_coding|8/11||||2031|1123|375|A/T|Gcg/Acg|||-1|||
X	6872773	T	C	0/1	C|missense_variant|MODERATE|GPR143|ENSFCTG00005001671|Transcript|ENSFCTT00005004325|protein_coding|6/8||||1110|871|291|M/V|Atg/Gtg|||-1|||	C|missense_variant|MODERATE|GPR143|ENSFCTG00005001671|Transcript|ENSFCTT00005004327|protein_coding|7/9||||1180|964|322|M/V|Atg/Gtg|||-1|||	C|missense_variant|MODERATE|GPR143|ENSFCTG00005001671|Transcript|ENSFCTT00005004329|protein_coding|7/11||||1872|964|322|M/V|Atg/Gtg|||-1|||
X	6872839	C	T	0/1	T|missense_variant|MODERATE|GPR143|ENSFCTG00005001671|Transcript|ENSFCTT00005004325|protein_coding|6/8||||1044|805|269|V/I|Gtc/Atc|||-1|||	T|missense_variant|MODERATE|GPR143|ENSFCTG00005001671|Transcript|ENSFCTT00005004327|protein_coding|7/9||||1114|898|300|V/I|Gtc/Atc|||-1|||	T|missense_variant|MODERATE|GPR143|ENSFCTG00005001671|Transcript|ENSFCTT00005004329|protein_coding|7/11||||1806|898|300|V/I|Gtc/Atc|||-1|||
X	6874189	A	C	0/1	C|missense_variant|MODERATE|GPR143|ENSFCTG00005001671|Transcript|ENSFCTT00005004325|protein_coding|5/8||||1022|783|261|I/M|atT/atG|||-1|||	C|missense_variant|MODERATE|GPR143|ENSFCTG00005001671|Transcript|ENSFCTT00005004327|protein_coding|6/9||||1092|876|292|I/M|atT/atG|||-1|||	C|missense_variant|MODERATE|GPR143|ENSFCTG00005001671|Transcript|ENSFCTT00005004329|protein_coding|6/11||||1784|876|292|I/M|atT/atG|||-1|||
X	6874220	A	G	0/1	G|missense_variant|MODERATE|GPR143|ENSFCTG00005001671|Transcript|ENSFCTT00005004325|protein_coding|5/8||||991|752|251|I/T|aTc/aCc|||-1|||	G|missense_variant|MODERATE|GPR143|ENSFCTG00005001671|Transcript|ENSFCTT00005004327|protein_coding|6/9||||1061|845|282|I/T|aTc/aCc|||-1|||	G|missense_variant|MODERATE|GPR143|ENSFCTG00005001671|Transcript|ENSFCTT00005004329|protein_coding|6/11||||1753|845|282|I/T|aTc/aCc|||-1|||
X	6888975	T	C	1/1	C|missense_variant|MODERATE|GPR143|ENSFCTG00005001671|Transcript|ENSFCTT00005004325|protein_coding|2/8||||648|409|137|I/V|Atc/Gtc|||-1|||	C|missense_variant|MODERATE|GPR143|ENSFCTG00005001671|Transcript|ENSFCTT00005004327|protein_coding|2/9||||625|409|137|I/V|Atc/Gtc|||-1|||	C|missense_variant|MODERATE|GPR143|ENSFCTG00005001671|Transcript|ENSFCTT00005004329|protein_coding|2/11||||1317|409|137|I/V|Atc/Gtc|||-1|||
X	6894429	CG	C	0/1	-|frameshift_variant|HIGH|GPR143|ENSFCTG00005001671|Transcript|ENSFCTT00005004325|protein_coding|1/8||||291|52|18|R/X|Cgg/gg|||-1|||	-|frameshift_variant|HIGH|GPR143|ENSFCTG00005001671|Transcript|ENSFCTT00005004327|protein_coding|1/9||||268|52|18|R/X|Cgg/gg|||-1|||	-|frameshift_variant|HIGH|GPR143|ENSFCTG00005001671|Transcript|ENSFCTT00005004329|protein_coding|1/11||||960|52|18|R/X|Cgg/gg|||-1|||
X	6969390	C	A	0/1	A|missense_variant|MODERATE|SHROOM2|ENSFCTG00005001673|Transcript|ENSFCTT00005004346|protein_coding|1/10||||12|12|4|N/K|aaC/aaA|||1|||
X	7014837	C	T	1/1	T|missense_variant|MODERATE|SHROOM2|ENSFCTG00005001673|Transcript|ENSFCTT00005004337|protein_coding|1/9||||51|5|2|P/L|cCa/cTa|||1|||
X	7016829	A	C	0/1	C|missense_variant|MODERATE|SHROOM2|ENSFCTG00005001673|Transcript|ENSFCTT00005004337|protein_coding|2/9||||237|191|64|H/P|cAc/cCc|||1|||	C|missense_variant|MODERATE|SHROOM2|ENSFCTG00005001673|Transcript|ENSFCTT00005004340|protein_coding|3/10||||1075|326|109|H/P|cAc/cCc|||1|||	C|missense_variant|MODERATE|SHROOM2|ENSFCTG00005001673|Transcript|ENSFCTT00005004346|protein_coding|3/10||||290|290|97|H/P|cAc/cCc|||1|||	C|missense_variant|MODERATE|SHROOM2|ENSFCTG00005001673|Transcript|ENSFCTT00005004350|protein_coding|3/10||||732|440|147|H/P|cAc/cCc|||1|||
X	7022460	C	T	0/1	T|missense_variant|MODERATE|SHROOM2|ENSFCTG00005001673|Transcript|ENSFCTT00005004337|protein_coding|3/9||||468|422|141|T/M|aCg/aTg|||1|||	T|missense_variant|MODERATE|SHROOM2|ENSFCTG00005001673|Transcript|ENSFCTT00005004340|protein_coding|4/10||||1306|557|186|T/M|aCg/aTg|||1|||	T|missense_variant|MODERATE|SHROOM2|ENSFCTG00005001673|Transcript|ENSFCTT00005004346|protein_coding|4/10||||521|521|174|T/M|aCg/aTg|||1|||	T|missense_variant|MODERATE|SHROOM2|ENSFCTG00005001673|Transcript|ENSFCTT00005004350|protein_coding|4/10||||963|671|224|T/M|aCg/aTg|||1|||	T|missense_variant|MODERATE|SHROOM2|ENSFCTG00005001673|Transcript|ENSFCTT00005004352|protein_coding|3/9||||831|539|180|T/M|aCg/aTg|||1|||
X	7022477	A	C	0/1	C|missense_variant|MODERATE|SHROOM2|ENSFCTG00005001673|Transcript|ENSFCTT00005004337|protein_coding|3/9||||485|439|147|T/P|Acc/Ccc|||1|||	C|missense_variant|MODERATE|SHROOM2|ENSFCTG00005001673|Transcript|ENSFCTT00005004340|protein_coding|4/10||||1323|574|192|T/P|Acc/Ccc|||1|||	C|missense_variant|MODERATE|SHROOM2|ENSFCTG00005001673|Transcript|ENSFCTT00005004346|protein_coding|4/10||||538|538|180|T/P|Acc/Ccc|||1|||	C|missense_variant|MODERATE|SHROOM2|ENSFCTG00005001673|Transcript|ENSFCTT00005004350|protein_coding|4/10||||980|688|230|T/P|Acc/Ccc|||1|||	C|missense_variant|MODERATE|SHROOM2|ENSFCTG00005001673|Transcript|ENSFCTT00005004352|protein_coding|3/9||||848|556|186|T/P|Acc/Ccc|||1|||
X	7022742	C	T	0/1	T|missense_variant|MODERATE|SHROOM2|ENSFCTG00005001673|Transcript|ENSFCTT00005004337|protein_coding|3/9||||750|704|235|S/F|tCc/tTc|||1|||	T|missense_variant|MODERATE|SHROOM2|ENSFCTG00005001673|Transcript|ENSFCTT00005004340|protein_coding|4/10||||1588|839|280|S/F|tCc/tTc|||1|||	T|missense_variant|MODERATE|SHROOM2|ENSFCTG00005001673|Transcript|ENSFCTT00005004346|protein_coding|4/10||||803|803|268|S/F|tCc/tTc|||1|||	T|missense_variant|MODERATE|SHROOM2|ENSFCTG00005001673|Transcript|ENSFCTT00005004350|protein_coding|4/10||||1245|953|318|S/F|tCc/tTc|||1|||	T|missense_variant|MODERATE|SHROOM2|ENSFCTG00005001673|Transcript|ENSFCTT00005004352|protein_coding|3/9||||1113|821|274|S/F|tCc/tTc|||1|||
X	7022769	G	A	0/1	A|missense_variant|MODERATE|SHROOM2|ENSFCTG00005001673|Transcript|ENSFCTT00005004337|protein_coding|3/9||||777|731|244|R/H|cGc/cAc|||1|||	A|missense_variant|MODERATE|SHROOM2|ENSFCTG00005001673|Transcript|ENSFCTT00005004340|protein_coding|4/10||||1615|866|289|R/H|cGc/cAc|||1|||	A|missense_variant|MODERATE|SHROOM2|ENSFCTG00005001673|Transcript|ENSFCTT00005004346|protein_coding|4/10||||830|830|277|R/H|cGc/cAc|||1|||	A|missense_variant|MODERATE|SHROOM2|ENSFCTG00005001673|Transcript|ENSFCTT00005004350|protein_coding|4/10||||1272|980|327|R/H|cGc/cAc|||1|||	A|missense_variant|MODERATE|SHROOM2|ENSFCTG00005001673|Transcript|ENSFCTT00005004352|protein_coding|3/9||||1140|848|283|R/H|cGc/cAc|||1|||
X	7023012	C	T	0/1	T|missense_variant|MODERATE|SHROOM2|ENSFCTG00005001673|Transcript|ENSFCTT00005004337|protein_coding|3/9||||1020|974|325|P/L|cCg/cTg|||1|||	T|missense_variant|MODERATE|SHROOM2|ENSFCTG00005001673|Transcript|ENSFCTT00005004340|protein_coding|4/10||||1858|1109|370|P/L|cCg/cTg|||1|||	T|missense_variant|MODERATE|SHROOM2|ENSFCTG00005001673|Transcript|ENSFCTT00005004346|protein_coding|4/10||||1073|1073|358|P/L|cCg/cTg|||1|||	T|missense_variant|MODERATE|SHROOM2|ENSFCTG00005001673|Transcript|ENSFCTT00005004350|protein_coding|4/10||||1515|1223|408|P/L|cCg/cTg|||1|||	T|missense_variant|MODERATE|SHROOM2|ENSFCTG00005001673|Transcript|ENSFCTT00005004352|protein_coding|3/9||||1383|1091|364|P/L|cCg/cTg|||1|||
X	7023176	C	T	0/1	T|missense_variant|MODERATE|SHROOM2|ENSFCTG00005001673|Transcript|ENSFCTT00005004337|protein_coding|3/9||||1184|1138|380|H/Y|Cac/Tac|||1|||	T|missense_variant|MODERATE|SHROOM2|ENSFCTG00005001673|Transcript|ENSFCTT00005004340|protein_coding|4/10||||2022|1273|425|H/Y|Cac/Tac|||1|||	T|missense_variant|MODERATE|SHROOM2|ENSFCTG00005001673|Transcript|ENSFCTT00005004346|protein_coding|4/10||||1237|1237|413|H/Y|Cac/Tac|||1|||	T|missense_variant|MODERATE|SHROOM2|ENSFCTG00005001673|Transcript|ENSFCTT00005004350|protein_coding|4/10||||1679|1387|463|H/Y|Cac/Tac|||1|||	T|missense_variant|MODERATE|SHROOM2|ENSFCTG00005001673|Transcript|ENSFCTT00005004352|protein_coding|3/9||||1547|1255|419|H/Y|Cac/Tac|||1|||
X	7023197	A	G	0/1	G|missense_variant|MODERATE|SHROOM2|ENSFCTG00005001673|Transcript|ENSFCTT00005004337|protein_coding|3/9||||1205|1159|387|S/G|Agc/Ggc|||1|||	G|missense_variant|MODERATE|SHROOM2|ENSFCTG00005001673|Transcript|ENSFCTT00005004340|protein_coding|4/10||||2043|1294|432|S/G|Agc/Ggc|||1|||	G|missense_variant|MODERATE|SHROOM2|ENSFCTG00005001673|Transcript|ENSFCTT00005004346|protein_coding|4/10||||1258|1258|420|S/G|Agc/Ggc|||1|||	G|missense_variant|MODERATE|SHROOM2|ENSFCTG00005001673|Transcript|ENSFCTT00005004350|protein_coding|4/10||||1700|1408|470|S/G|Agc/Ggc|||1|||	G|missense_variant|MODERATE|SHROOM2|ENSFCTG00005001673|Transcript|ENSFCTT00005004352|protein_coding|3/9||||1568|1276|426|S/G|Agc/Ggc|||1|||
X	7024262	G	A	0/1	A|missense_variant|MODERATE|SHROOM2|ENSFCTG00005001673|Transcript|ENSFCTT00005004337|protein_coding|3/9||||2270|2224|742|A/T|Gcc/Acc|||1|||	A|missense_variant|MODERATE|SHROOM2|ENSFCTG00005001673|Transcript|ENSFCTT00005004340|protein_coding|4/10||||3108|2359|787|A/T|Gcc/Acc|||1|||	A|missense_variant|MODERATE|SHROOM2|ENSFCTG00005001673|Transcript|ENSFCTT00005004346|protein_coding|4/10||||2323|2323|775|A/T|Gcc/Acc|||1|||	A|missense_variant|MODERATE|SHROOM2|ENSFCTG00005001673|Transcript|ENSFCTT00005004350|protein_coding|4/10||||2765|2473|825|A/T|Gcc/Acc|||1|||	A|missense_variant|MODERATE|SHROOM2|ENSFCTG00005001673|Transcript|ENSFCTT00005004352|protein_coding|3/9||||2633|2341|781|A/T|Gcc/Acc|||1|||
X	7024373	G	C	0/1	C|missense_variant|MODERATE|SHROOM2|ENSFCTG00005001673|Transcript|ENSFCTT00005004337|protein_coding|3/9||||2381|2335|779|E/Q|Gag/Cag|||1|||	C|missense_variant|MODERATE|SHROOM2|ENSFCTG00005001673|Transcript|ENSFCTT00005004340|protein_coding|4/10||||3219|2470|824|E/Q|Gag/Cag|||1|||	C|missense_variant|MODERATE|SHROOM2|ENSFCTG00005001673|Transcript|ENSFCTT00005004346|protein_coding|4/10||||2434|2434|812|E/Q|Gag/Cag|||1|||	C|missense_variant|MODERATE|SHROOM2|ENSFCTG00005001673|Transcript|ENSFCTT00005004350|protein_coding|4/10||||2876|2584|862|E/Q|Gag/Cag|||1|||	C|missense_variant|MODERATE|SHROOM2|ENSFCTG00005001673|Transcript|ENSFCTT00005004352|protein_coding|3/9||||2744|2452|818|E/Q|Gag/Cag|||1|||
X	7024479	C	T	0/1	T|missense_variant|MODERATE|SHROOM2|ENSFCTG00005001673|Transcript|ENSFCTT00005004337|protein_coding|3/9||||2487|2441|814|T/M|aCg/aTg|||1|||	T|missense_variant|MODERATE|SHROOM2|ENSFCTG00005001673|Transcript|ENSFCTT00005004340|protein_coding|4/10||||3325|2576|859|T/M|aCg/aTg|||1|||	T|missense_variant|MODERATE|SHROOM2|ENSFCTG00005001673|Transcript|ENSFCTT00005004346|protein_coding|4/10||||2540|2540|847|T/M|aCg/aTg|||1|||	T|missense_variant|MODERATE|SHROOM2|ENSFCTG00005001673|Transcript|ENSFCTT00005004350|protein_coding|4/10||||2982|2690|897|T/M|aCg/aTg|||1|||	T|missense_variant|MODERATE|SHROOM2|ENSFCTG00005001673|Transcript|ENSFCTT00005004352|protein_coding|3/9||||2850|2558|853|T/M|aCg/aTg|||1|||
X	7024649	G	A	0/1	A|missense_variant|MODERATE|SHROOM2|ENSFCTG00005001673|Transcript|ENSFCTT00005004337|protein_coding|3/9||||2657|2611|871|V/I|Gtt/Att|||1|||	A|missense_variant|MODERATE|SHROOM2|ENSFCTG00005001673|Transcript|ENSFCTT00005004340|protein_coding|4/10||||3495|2746|916|V/I|Gtt/Att|||1|||	A|missense_variant|MODERATE|SHROOM2|ENSFCTG00005001673|Transcript|ENSFCTT00005004346|protein_coding|4/10||||2710|2710|904|V/I|Gtt/Att|||1|||	A|missense_variant|MODERATE|SHROOM2|ENSFCTG00005001673|Transcript|ENSFCTT00005004350|protein_coding|4/10||||3152|2860|954|V/I|Gtt/Att|||1|||	A|missense_variant|MODERATE|SHROOM2|ENSFCTG00005001673|Transcript|ENSFCTT00005004352|protein_coding|3/9||||3020|2728|910|V/I|Gtt/Att|||1|||
X	7063015	T	A	0/1	A|missense_variant|MODERATE|SHROOM2|ENSFCTG00005001673|Transcript|ENSFCTT00005004337|protein_coding|5/9||||3186|3140|1047|V/E|gTa/gAa|||1|||	A|missense_variant|MODERATE|SHROOM2|ENSFCTG00005001673|Transcript|ENSFCTT00005004340|protein_coding|6/10||||4024|3275|1092|V/E|gTa/gAa|||1|||	A|missense_variant|MODERATE|SHROOM2|ENSFCTG00005001673|Transcript|ENSFCTT00005004346|protein_coding|6/10||||3239|3239|1080|V/E|gTa/gAa|||1|||	A|missense_variant|MODERATE|SHROOM2|ENSFCTG00005001673|Transcript|ENSFCTT00005004350|protein_coding|6/10||||3681|3389|1130|V/E|gTa/gAa|||1|||	A|missense_variant|MODERATE|SHROOM2|ENSFCTG00005001673|Transcript|ENSFCTT00005004352|protein_coding|5/9||||3549|3257|1086|V/E|gTa/gAa|||1|||
X	7063102	C	G	0/1	G|missense_variant|MODERATE|SHROOM2|ENSFCTG00005001673|Transcript|ENSFCTT00005004337|protein_coding|5/9||||3273|3227|1076|P/R|cCg/cGg|||1|||	G|missense_variant|MODERATE|SHROOM2|ENSFCTG00005001673|Transcript|ENSFCTT00005004340|protein_coding|6/10||||4111|3362|1121|P/R|cCg/cGg|||1|||	G|missense_variant|MODERATE|SHROOM2|ENSFCTG00005001673|Transcript|ENSFCTT00005004346|protein_coding|6/10||||3326|3326|1109|P/R|cCg/cGg|||1|||	G|missense_variant|MODERATE|SHROOM2|ENSFCTG00005001673|Transcript|ENSFCTT00005004350|protein_coding|6/10||||3768|3476|1159|P/R|cCg/cGg|||1|||	G|missense_variant|MODERATE|SHROOM2|ENSFCTG00005001673|Transcript|ENSFCTT00005004352|protein_coding|5/9||||3636|3344|1115|P/R|cCg/cGg|||1|||
X	7063194	G	A	0/1	A|missense_variant|MODERATE|SHROOM2|ENSFCTG00005001673|Transcript|ENSFCTT00005004337|protein_coding|5/9||||3365|3319|1107|E/K|Gag/Aag|||1|||	A|missense_variant|MODERATE|SHROOM2|ENSFCTG00005001673|Transcript|ENSFCTT00005004340|protein_coding|6/10||||4203|3454|1152|E/K|Gag/Aag|||1|||	A|missense_variant|MODERATE|SHROOM2|ENSFCTG00005001673|Transcript|ENSFCTT00005004346|protein_coding|6/10||||3418|3418|1140|E/K|Gag/Aag|||1|||	A|missense_variant|MODERATE|SHROOM2|ENSFCTG00005001673|Transcript|ENSFCTT00005004350|protein_coding|6/10||||3860|3568|1190|E/K|Gag/Aag|||1|||	A|missense_variant|MODERATE|SHROOM2|ENSFCTG00005001673|Transcript|ENSFCTT00005004352|protein_coding|5/9||||3728|3436|1146|E/K|Gag/Aag|||1|||
X	7075417	G	A	0/1	A|missense_variant|MODERATE|SHROOM2|ENSFCTG00005001673|Transcript|ENSFCTT00005004337|protein_coding|8/9||||4121|4075|1359|E/K|Gaa/Aaa|||1|||	A|missense_variant|MODERATE|SHROOM2|ENSFCTG00005001673|Transcript|ENSFCTT00005004340|protein_coding|9/10||||4959|4210|1404|E/K|Gaa/Aaa|||1|||	A|missense_variant|MODERATE|SHROOM2|ENSFCTG00005001673|Transcript|ENSFCTT00005004346|protein_coding|9/10||||4174|4174|1392|E/K|Gaa/Aaa|||1|||	A|missense_variant|MODERATE|SHROOM2|ENSFCTG00005001673|Transcript|ENSFCTT00005004350|protein_coding|9/10||||4616|4324|1442|E/K|Gaa/Aaa|||1|||	A|missense_variant|MODERATE|SHROOM2|ENSFCTG00005001673|Transcript|ENSFCTT00005004352|protein_coding|8/9||||4484|4192|1398|E/K|Gaa/Aaa|||1|||
X	7075426	G	C	0/1	C|missense_variant|MODERATE|SHROOM2|ENSFCTG00005001673|Transcript|ENSFCTT00005004337|protein_coding|8/9||||4130|4084|1362|E/Q|Gag/Cag|||1|||	C|missense_variant|MODERATE|SHROOM2|ENSFCTG00005001673|Transcript|ENSFCTT00005004340|protein_coding|9/10||||4968|4219|1407|E/Q|Gag/Cag|||1|||	C|missense_variant|MODERATE|SHROOM2|ENSFCTG00005001673|Transcript|ENSFCTT00005004346|protein_coding|9/10||||4183|4183|1395|E/Q|Gag/Cag|||1|||	C|missense_variant|MODERATE|SHROOM2|ENSFCTG00005001673|Transcript|ENSFCTT00005004350|protein_coding|9/10||||4625|4333|1445|E/Q|Gag/Cag|||1|||	C|missense_variant|MODERATE|SHROOM2|ENSFCTG00005001673|Transcript|ENSFCTT00005004352|protein_coding|8/9||||4493|4201|1401|E/Q|Gag/Cag|||1|||
X	7075433	T	A	0/1	A|missense_variant|MODERATE|SHROOM2|ENSFCTG00005001673|Transcript|ENSFCTT00005004337|protein_coding|8/9||||4137|4091|1364|L/Q|cTg/cAg|||1|||	A|missense_variant|MODERATE|SHROOM2|ENSFCTG00005001673|Transcript|ENSFCTT00005004340|protein_coding|9/10||||4975|4226|1409|L/Q|cTg/cAg|||1|||	A|missense_variant|MODERATE|SHROOM2|ENSFCTG00005001673|Transcript|ENSFCTT00005004346|protein_coding|9/10||||4190|4190|1397|L/Q|cTg/cAg|||1|||	A|missense_variant|MODERATE|SHROOM2|ENSFCTG00005001673|Transcript|ENSFCTT00005004350|protein_coding|9/10||||4632|4340|1447|L/Q|cTg/cAg|||1|||	A|missense_variant|MODERATE|SHROOM2|ENSFCTG00005001673|Transcript|ENSFCTT00005004352|protein_coding|8/9||||4500|4208|1403|L/Q|cTg/cAg|||1|||
X	7075511	A	G	0/1	G|missense_variant|MODERATE|SHROOM2|ENSFCTG00005001673|Transcript|ENSFCTT00005004337|protein_coding|8/9||||4215|4169|1390|E/G|gAg/gGg|||1|||	G|missense_variant|MODERATE|SHROOM2|ENSFCTG00005001673|Transcript|ENSFCTT00005004340|protein_coding|9/10||||5053|4304|1435|E/G|gAg/gGg|||1|||	G|missense_variant|MODERATE|SHROOM2|ENSFCTG00005001673|Transcript|ENSFCTT00005004346|protein_coding|9/10||||4268|4268|1423|E/G|gAg/gGg|||1|||	G|missense_variant|MODERATE|SHROOM2|ENSFCTG00005001673|Transcript|ENSFCTT00005004350|protein_coding|9/10||||4710|4418|1473|E/G|gAg/gGg|||1|||	G|missense_variant|MODERATE|SHROOM2|ENSFCTG00005001673|Transcript|ENSFCTT00005004352|protein_coding|8/9||||4578|4286|1429|E/G|gAg/gGg|||1|||
X	7075624	A	G	0/1	G|missense_variant|MODERATE|SHROOM2|ENSFCTG00005001673|Transcript|ENSFCTT00005004337|protein_coding|8/9||||4328|4282|1428|T/A|Act/Gct|||1|||	G|missense_variant|MODERATE|SHROOM2|ENSFCTG00005001673|Transcript|ENSFCTT00005004340|protein_coding|9/10||||5166|4417|1473|T/A|Act/Gct|||1|||	G|missense_variant|MODERATE|SHROOM2|ENSFCTG00005001673|Transcript|ENSFCTT00005004346|protein_coding|9/10||||4381|4381|1461|T/A|Act/Gct|||1|||	G|missense_variant|MODERATE|SHROOM2|ENSFCTG00005001673|Transcript|ENSFCTT00005004350|protein_coding|9/10||||4823|4531|1511|T/A|Act/Gct|||1|||	G|missense_variant|MODERATE|SHROOM2|ENSFCTG00005001673|Transcript|ENSFCTT00005004352|protein_coding|8/9||||4691|4399|1467|T/A|Act/Gct|||1|||
X	7078570	G	A	0/1	A|missense_variant|MODERATE|SHROOM2|ENSFCTG00005001673|Transcript|ENSFCTT00005004337|protein_coding|9/9||||4394|4348|1450|D/N|Gac/Aac|||1|||	A|missense_variant|MODERATE|SHROOM2|ENSFCTG00005001673|Transcript|ENSFCTT00005004340|protein_coding|10/10||||5232|4483|1495|D/N|Gac/Aac|||1|||	A|missense_variant|MODERATE|SHROOM2|ENSFCTG00005001673|Transcript|ENSFCTT00005004346|protein_coding|10/10||||4447|4447|1483|D/N|Gac/Aac|||1|||	A|missense_variant|MODERATE|SHROOM2|ENSFCTG00005001673|Transcript|ENSFCTT00005004350|protein_coding|10/10||||4889|4597|1533|D/N|Gac/Aac|||1|||	A|missense_variant|MODERATE|SHROOM2|ENSFCTG00005001673|Transcript|ENSFCTT00005004352|protein_coding|9/9||||4757|4465|1489|D/N|Gac/Aac|||1|||
X	7089012	T	C	0/1	C|missense_variant|MODERATE||ENSFCTG00005001678|Transcript|ENSFCTT00005004356|protein_coding|2/3||||320|20|7|F/S|tTc/tCc|||1|||
X	7089014	G	A	0/1	A|missense_variant|MODERATE||ENSFCTG00005001678|Transcript|ENSFCTT00005004356|protein_coding|2/3||||322|22|8|V/I|Gta/Ata|||1|||
X	7089017	G	A	0/1	A|missense_variant|MODERATE||ENSFCTG00005001678|Transcript|ENSFCTT00005004356|protein_coding|2/3||||325|25|9|V/I|Gta/Ata|||1|||
X	7089026	A	C	0/1	C|missense_variant|MODERATE||ENSFCTG00005001678|Transcript|ENSFCTT00005004356|protein_coding|2/3||||334|34|12|K/Q|Aag/Cag|||1|||
X	7089029	G	A	0/1	A|missense_variant|MODERATE||ENSFCTG00005001678|Transcript|ENSFCTT00005004356|protein_coding|2/3||||337|37|13|G/R|Gga/Aga|||1|||
X	7089032	G	A	0/1	A|missense_variant|MODERATE||ENSFCTG00005001678|Transcript|ENSFCTT00005004356|protein_coding|2/3||||340|40|14|E/K|Gaa/Aaa|||1|||
X	7089041	A	G	0/1	G|missense_variant|MODERATE||ENSFCTG00005001678|Transcript|ENSFCTT00005004356|protein_coding|2/3||||349|49|17|N/D|Aac/Gac|||1|||
X	7089044	T	G	0/1	G|missense_variant|MODERATE||ENSFCTG00005001678|Transcript|ENSFCTT00005004356|protein_coding|2/3||||352|52|18|C/G|Tgt/Ggt|||1|||
X	7089047	C	T	0/1	T|missense_variant|MODERATE||ENSFCTG00005001678|Transcript|ENSFCTT00005004356|protein_coding|2/3||||355|55|19|P/S|Cca/Tca|||1|||
X	7089062	C	T	0/1	T|stop_gained|HIGH||ENSFCTG00005001678|Transcript|ENSFCTT00005004356|protein_coding|2/3||||370|70|24|Q/*|Caa/Taa|||1|||
X	7089064	AAC	A	0/1	-|frameshift_variant&splice_region_variant|HIGH||ENSFCTG00005001678|Transcript|ENSFCTT00005004356|protein_coding|2/3||||373-374|73-74|25|T/X|ACa/a|||1|||
X	7089067	A	ATGGT	0/1	TGGT|frameshift_variant&splice_region_variant|HIGH||ENSFCTG00005001678|Transcript|ENSFCTT00005004356|protein_coding|2/3||||375-376|75-76|25-26|-/WX|-/TGGT|||1|||
X	7092532	A	ATTATTTTT	0/1	TTATTTTT|frameshift_variant|HIGH||ENSFCTG00005001678|Transcript|ENSFCTT00005004356|protein_coding|3/3||||777-778|477-478|159-160|-/LFX|-/TTATTTTT|||1|||	TTATTTTT|upstream_gene_variant|MODIFIER||ENSFCTG00005001779|Transcript|ENSFCTT00005004532|lncRNA|||||||||||4335|1|||	TTATTTTT|upstream_gene_variant|MODIFIER||ENSFCTG00005001779|Transcript|ENSFCTT00005004533|lncRNA|||||||||||4335|1|||	TTATTTTT|upstream_gene_variant|MODIFIER||ENSFCTG00005001779|Transcript|ENSFCTT00005004535|lncRNA|||||||||||4335|1|||	TTATTTTT|upstream_gene_variant|MODIFIER||ENSFCTG00005001779|Transcript|ENSFCTT00005004537|lncRNA|||||||||||4380|1|||
X	7092533	C	T	0/1	T|missense_variant|MODERATE||ENSFCTG00005001678|Transcript|ENSFCTT00005004356|protein_coding|3/3||||778|478|160|R/C|Cgc/Tgc|||1|||
X	7092535	CGT	C	0/1	-|frameshift_variant|HIGH||ENSFCTG00005001678|Transcript|ENSFCTT00005004356|protein_coding|3/3||||781-782|481-482|161|V/X|GTc/c|||1|||
X	7092551	G	A	0/1	A|missense_variant|MODERATE||ENSFCTG00005001678|Transcript|ENSFCTT00005004356|protein_coding|3/3||||796|496|166|D/N|Gac/Aac|||1|||
X	7092560	G	T	0/1	T|missense_variant|MODERATE||ENSFCTG00005001678|Transcript|ENSFCTT00005004356|protein_coding|3/3||||805|505|169|A/S|Gct/Tct|||1|||
X	7092570	G	GTA	0/1	TA|frameshift_variant|HIGH||ENSFCTG00005001678|Transcript|ENSFCTT00005004356|protein_coding|3/3||||815-816|515-516|172|C/CX|tgt/tgTAt|||1|||	TA|upstream_gene_variant|MODIFIER||ENSFCTG00005001779|Transcript|ENSFCTT00005004532|lncRNA|||||||||||4297|1|||	TA|upstream_gene_variant|MODIFIER||ENSFCTG00005001779|Transcript|ENSFCTT00005004533|lncRNA|||||||||||4297|1|||	TA|upstream_gene_variant|MODIFIER||ENSFCTG00005001779|Transcript|ENSFCTT00005004535|lncRNA|||||||||||4297|1|||	TA|upstream_gene_variant|MODIFIER||ENSFCTG00005001779|Transcript|ENSFCTT00005004537|lncRNA|||||||||||4342|1|||
X	7092572	G	T	0/1	T|missense_variant|MODERATE||ENSFCTG00005001678|Transcript|ENSFCTT00005004356|protein_coding|3/3||||817|517|173|V/F|Gtc/Ttc|||1|||
X	7092574	C	CAA	0/1	AA|frameshift_variant|HIGH||ENSFCTG00005001678|Transcript|ENSFCTT00005004356|protein_coding|3/3||||819-820|519-520|173-174|-/X|-/AA|||1|||	AA|upstream_gene_variant|MODIFIER||ENSFCTG00005001779|Transcript|ENSFCTT00005004532|lncRNA|||||||||||4293|1|||	AA|upstream_gene_variant|MODIFIER||ENSFCTG00005001779|Transcript|ENSFCTT00005004533|lncRNA|||||||||||4293|1|||	AA|upstream_gene_variant|MODIFIER||ENSFCTG00005001779|Transcript|ENSFCTT00005004535|lncRNA|||||||||||4293|1|||	AA|upstream_gene_variant|MODIFIER||ENSFCTG00005001779|Transcript|ENSFCTT00005004537|lncRNA|||||||||||4338|1|||
X	7092577	GATCC	G	0/1	-|frameshift_variant|HIGH||ENSFCTG00005001678|Transcript|ENSFCTT00005004356|protein_coding|3/3||||823-826|523-526|175-176|IP/X|ATCCct/ct|||1|||
X	7092600	A	G	0/1	G|missense_variant|MODERATE||ENSFCTG00005001678|Transcript|ENSFCTT00005004356|protein_coding|3/3||||845|545|182|H/R|cAc/cGc|||1|||
X	7092639	T	C	0/1	C|missense_variant|MODERATE||ENSFCTG00005001678|Transcript|ENSFCTT00005004356|protein_coding|3/3||||884|584|195|F/S|tTt/tCt|||1|||
X	7092647	C	A	0/1	A|missense_variant|MODERATE||ENSFCTG00005001678|Transcript|ENSFCTT00005004356|protein_coding|3/3||||892|592|198|L/I|Cta/Ata|||1|||
X	7092659	C	T	0/1	T|missense_variant|MODERATE||ENSFCTG00005001678|Transcript|ENSFCTT00005004356|protein_coding|3/3||||904|604|202|P/S|Ccc/Tcc|||1|||
X	7092673	G	GA	0/1	A|frameshift_variant|HIGH||ENSFCTG00005001678|Transcript|ENSFCTT00005004356|protein_coding|3/3||||918-919|618-619|206-207|-/X|-/A|||1|||
X	7092675	TG	T	0/1	-|frameshift_variant|HIGH||ENSFCTG00005001678|Transcript|ENSFCTT00005004356|protein_coding|3/3||||921|621|207|L/X|ctG/ct|||1|||
X	7092686	G	A	0/1	A|missense_variant|MODERATE||ENSFCTG00005001678|Transcript|ENSFCTT00005004356|protein_coding|3/3||||931|631|211|V/I|Gtt/Att|||1|||
X	7092698	G	T	0/1	T|missense_variant|MODERATE||ENSFCTG00005001678|Transcript|ENSFCTT00005004356|protein_coding|3/3||||943|643|215|G/C|Ggc/Tgc|||1|||
X	7092704	A	G	0/1	G|missense_variant|MODERATE||ENSFCTG00005001678|Transcript|ENSFCTT00005004356|protein_coding|3/3||||949|649|217|S/G|Agt/Ggt|||1|||
X	7092705	G	C	0/1	C|missense_variant|MODERATE||ENSFCTG00005001678|Transcript|ENSFCTT00005004356|protein_coding|3/3||||950|650|217|S/T|aGt/aCt|||1|||
X	7092710	A	T	0/1	T|missense_variant|MODERATE||ENSFCTG00005001678|Transcript|ENSFCTT00005004356|protein_coding|3/3||||955|655|219|I/F|Atc/Ttc|||1|||
X	7092714	T	G	0/1	G|missense_variant|MODERATE||ENSFCTG00005001678|Transcript|ENSFCTT00005004356|protein_coding|3/3||||959|659|220|M/R|aTg/aGg|||1|||
X	7092723	C	T	0/1	T|missense_variant|MODERATE||ENSFCTG00005001678|Transcript|ENSFCTT00005004356|protein_coding|3/3||||968|668|223|S/F|tCc/tTc|||1|||
X	7092726	G	A	0/1	A|missense_variant|MODERATE||ENSFCTG00005001678|Transcript|ENSFCTT00005004356|protein_coding|3/3||||971|671|224|S/N|aGc/aAc|||1|||
X	7092734	A	C	0/1	C|missense_variant|MODERATE||ENSFCTG00005001678|Transcript|ENSFCTT00005004356|protein_coding|3/3||||979|679|227|I/L|Att/Ctt|||1|||
X	7092744	T	C	0/1	C|missense_variant|MODERATE||ENSFCTG00005001678|Transcript|ENSFCTT00005004356|protein_coding|3/3||||989|689|230|F/S|tTt/tCt|||1|||
X	7092748	CGGG	C	0/1	-|inframe_deletion|MODERATE||ENSFCTG00005001678|Transcript|ENSFCTT00005004356|protein_coding|3/3||||994-996|694-696|232|G/-|GGG/-|||1|||
X	7092751	G	GAAAT	0/1	AAAT|frameshift_variant|HIGH||ENSFCTG00005001678|Transcript|ENSFCTT00005004356|protein_coding|3/3||||996-997|696-697|232-233|-/KX|-/AAAT|||1|||	AAAT|upstream_gene_variant|MODIFIER||ENSFCTG00005001779|Transcript|ENSFCTT00005004532|lncRNA|||||||||||4116|1|||	AAAT|upstream_gene_variant|MODIFIER||ENSFCTG00005001779|Transcript|ENSFCTT00005004533|lncRNA|||||||||||4116|1|||	AAAT|upstream_gene_variant|MODIFIER||ENSFCTG00005001779|Transcript|ENSFCTT00005004535|lncRNA|||||||||||4116|1|||	AAAT|upstream_gene_variant|MODIFIER||ENSFCTG00005001779|Transcript|ENSFCTT00005004537|lncRNA|||||||||||4161|1|||
X	7092753	G	C	0/1	C|missense_variant|MODERATE||ENSFCTG00005001678|Transcript|ENSFCTT00005004356|protein_coding|3/3||||998|698|233|C/S|tGc/tCc|||1|||
X	7272101	A	G	1/1	G|missense_variant|MODERATE|WWC3|ENSFCTG00005001370|Transcript|ENSFCTT00005003519|protein_coding|23/23||||4201|3820|1274|R/G|Agg/Ggg|||1|||
X	7320524	GTGCGAGAAAGA	G	1/1	-|start_lost&5_prime_UTR_variant|HIGH|CLCN4|ENSFCTG00005001616|Transcript|ENSFCTT00005004152|protein_coding|1/12||||103-113|?-1|?-1|||||1|||
X	8111055	A	G	1/1	G|splice_acceptor_variant|HIGH|HCCS|ENSFCTG00005001566|Transcript|ENSFCTT00005003997|protein_coding||7/7||||||||||1|||
X	8232384	C	T	0/1	T|missense_variant|MODERATE|AMELX|ENSFCTG00005001592|Transcript|ENSFCTT00005004046|protein_coding|4/7||||955|28|10|L/F|Ctc/Ttc|||1|||	T|missense_variant|MODERATE|AMELX|ENSFCTG00005001592|Transcript|ENSFCTT00005004050|protein_coding|4/7||||477|28|10|L/F|Ctc/Ttc|||1|||	T|missense_variant|MODERATE|AMELX|ENSFCTG00005001592|Transcript|ENSFCTT00005004060|protein_coding|4/9||||342|28|10|L/F|Ctc/Ttc|||1|||
X	8236136	C	T	0/1	T|missense_variant|MODERATE|AMELX|ENSFCTG00005001592|Transcript|ENSFCTT00005004046|protein_coding|7/7||||1150|223|75|P/S|Ccc/Tcc|||1|||	T|missense_variant|MODERATE|AMELX|ENSFCTG00005001592|Transcript|ENSFCTT00005004050|protein_coding|6/7||||624|175|59|P/S|Ccc/Tcc|||1|||	T|missense_variant|MODERATE|AMELX|ENSFCTG00005001592|Transcript|ENSFCTT00005004060|protein_coding|8/9||||576|262|88|P/S|Ccc/Tcc|||1|||
X	8236147	C	A	0/1	A|missense_variant|MODERATE|AMELX|ENSFCTG00005001592|Transcript|ENSFCTT00005004046|protein_coding|7/7||||1161|234|78|H/Q|caC/caA|||1|||	A|missense_variant|MODERATE|AMELX|ENSFCTG00005001592|Transcript|ENSFCTT00005004050|protein_coding|6/7||||635|186|62|H/Q|caC/caA|||1|||	A|missense_variant|MODERATE|AMELX|ENSFCTG00005001592|Transcript|ENSFCTT00005004060|protein_coding|8/9||||587|273|91|H/Q|caC/caA|||1|||
X	8236163	C	T	0/1	T|missense_variant|MODERATE|AMELX|ENSFCTG00005001592|Transcript|ENSFCTT00005004046|protein_coding|7/7||||1177|250|84|H/Y|Cac/Tac|||1|||	T|missense_variant|MODERATE|AMELX|ENSFCTG00005001592|Transcript|ENSFCTT00005004050|protein_coding|6/7||||651|202|68|H/Y|Cac/Tac|||1|||	T|missense_variant|MODERATE|AMELX|ENSFCTG00005001592|Transcript|ENSFCTT00005004060|protein_coding|8/9||||603|289|97|H/Y|Cac/Tac|||1|||
X	8236265	C	G	0/1	G|missense_variant|MODERATE|AMELX|ENSFCTG00005001592|Transcript|ENSFCTT00005004046|protein_coding|7/7||||1279|352|118|P/A|Cca/Gca|||1|||	G|missense_variant|MODERATE|AMELX|ENSFCTG00005001592|Transcript|ENSFCTT00005004050|protein_coding|6/7||||753|304|102|P/A|Cca/Gca|||1|||	G|missense_variant|MODERATE|AMELX|ENSFCTG00005001592|Transcript|ENSFCTT00005004060|protein_coding|8/9||||705|391|131|P/A|Cca/Gca|||1|||
X	8236269	A	C	0/1	C|missense_variant|MODERATE|AMELX|ENSFCTG00005001592|Transcript|ENSFCTT00005004046|protein_coding|7/7||||1283|356|119|N/T|aAc/aCc|||1|||	C|missense_variant|MODERATE|AMELX|ENSFCTG00005001592|Transcript|ENSFCTT00005004050|protein_coding|6/7||||757|308|103|N/T|aAc/aCc|||1|||	C|missense_variant|MODERATE|AMELX|ENSFCTG00005001592|Transcript|ENSFCTT00005004060|protein_coding|8/9||||709|395|132|N/T|aAc/aCc|||1|||
X	8236310	G	A	0/1	A|missense_variant|MODERATE|AMELX|ENSFCTG00005001592|Transcript|ENSFCTT00005004046|protein_coding|7/7||||1324|397|133|V/I|Gtc/Atc|||1|||	A|missense_variant|MODERATE|AMELX|ENSFCTG00005001592|Transcript|ENSFCTT00005004050|protein_coding|6/7||||798|349|117|V/I|Gtc/Atc|||1|||	A|missense_variant|MODERATE|AMELX|ENSFCTG00005001592|Transcript|ENSFCTT00005004060|protein_coding|8/9||||750|436|146|V/I|Gtc/Atc|||1|||
X	8236346	C	T	0/1	T|missense_variant|MODERATE|AMELX|ENSFCTG00005001592|Transcript|ENSFCTT00005004046|protein_coding|7/7||||1360|433|145|P/S|Cca/Tca|||1|||	T|missense_variant|MODERATE|AMELX|ENSFCTG00005001592|Transcript|ENSFCTT00005004050|protein_coding|6/7||||834|385|129|P/S|Cca/Tca|||1|||	T|missense_variant|MODERATE|AMELX|ENSFCTG00005001592|Transcript|ENSFCTT00005004060|protein_coding|8/9||||786|472|158|P/S|Cca/Tca|||1|||
X	8236352	G	A	0/1	A|missense_variant|MODERATE|AMELX|ENSFCTG00005001592|Transcript|ENSFCTT00005004046|protein_coding|7/7||||1366|439|147|V/M|Gtg/Atg|||1|||	A|missense_variant|MODERATE|AMELX|ENSFCTG00005001592|Transcript|ENSFCTT00005004050|protein_coding|6/7||||840|391|131|V/M|Gtg/Atg|||1|||	A|missense_variant|MODERATE|AMELX|ENSFCTG00005001592|Transcript|ENSFCTT00005004060|protein_coding|8/9||||792|478|160|V/M|Gtg/Atg|||1|||
X	8236374	C	T	0/1	T|missense_variant|MODERATE|AMELX|ENSFCTG00005001592|Transcript|ENSFCTT00005004046|protein_coding|7/7||||1388|461|154|P/L|cCg/cTg|||1|||	T|missense_variant|MODERATE|AMELX|ENSFCTG00005001592|Transcript|ENSFCTT00005004050|protein_coding|6/7||||862|413|138|P/L|cCg/cTg|||1|||	T|missense_variant|MODERATE|AMELX|ENSFCTG00005001592|Transcript|ENSFCTT00005004060|protein_coding|8/9||||814|500|167|P/L|cCg/cTg|||1|||
X	8236404	C	A	0/1	A|missense_variant|MODERATE|AMELX|ENSFCTG00005001592|Transcript|ENSFCTT00005004046|protein_coding|7/7||||1418|491|164|P/H|cCc/cAc|||1|||	A|missense_variant|MODERATE|AMELX|ENSFCTG00005001592|Transcript|ENSFCTT00005004050|protein_coding|6/7||||892|443|148|P/H|cCc/cAc|||1|||	A|missense_variant|MODERATE|AMELX|ENSFCTG00005001592|Transcript|ENSFCTT00005004060|protein_coding|8/9||||844|530|177|P/H|cCc/cAc|||1|||
X	8236470	C	T	0/1	T|missense_variant|MODERATE|AMELX|ENSFCTG00005001592|Transcript|ENSFCTT00005004046|protein_coding|7/7||||1484|557|186|T/I|aCc/aTc|||1|||	T|missense_variant|MODERATE|AMELX|ENSFCTG00005001592|Transcript|ENSFCTT00005004050|protein_coding|6/7||||958|509|170|T/I|aCc/aTc|||1|||	T|missense_variant|MODERATE|AMELX|ENSFCTG00005001592|Transcript|ENSFCTT00005004060|protein_coding|8/9||||910|596|199|T/I|aCc/aTc|||1|||
X	8667290	A	G	1/1	G|splice_acceptor_variant|HIGH|MSL3|ENSFCTG00005001603|Transcript|ENSFCTT00005004088|protein_coding||8/10||||||||||1|||
X	8667320	G	A	1/1	A|missense_variant|MODERATE|MSL3|ENSFCTG00005001603|Transcript|ENSFCTT00005004088|protein_coding|10/11||||1440|434|145|R/Q|cGg/cAg|||1|||
X	9121470	T	G	1/1	G|missense_variant|MODERATE||ENSFCTG00005001635|Transcript|ENSFCTT00005004195|protein_coding|2/2||||97|97|33|I/L|Atc/Ctc|||-1|||
X	9565243	C	T	1/1	T|missense_variant|MODERATE|FRMPD4|ENSFCTG00005001627|Transcript|ENSFCTT00005004183|protein_coding|17/18||||5166|4024|1342|H/Y|Cat/Tat|||1|||	T|missense_variant|MODERATE|FRMPD4|ENSFCTG00005001627|Transcript|ENSFCTT00005004191|protein_coding|23/24||||4924|4078|1360|H/Y|Cat/Tat|||1|||
X	9716449	G	A	1/1	A|missense_variant|MODERATE|TLR8|ENSFCTG00005001648|Transcript|ENSFCTT00005004226|protein_coding|1/1||||62|56|19|R/H|cGt/cAt|||1|||	A|missense_variant|MODERATE|TLR8|ENSFCTG00005001648|Transcript|ENSFCTT00005004229|protein_coding|1/1||||62|56|19|R/H|cGt/cAt|||1|||	A|missense_variant|MODERATE|TLR8|ENSFCTG00005001648|Transcript|ENSFCTT00005004230|protein_coding|2/2||||123|56|19|R/H|cGt/cAt|||1|||	A|missense_variant|MODERATE|TLR8|ENSFCTG00005001648|Transcript|ENSFCTT00005004232|protein_coding|3/3||||223|56|19|R/H|cGt/cAt|||1|||	A|missense_variant|MODERATE|TLR8|ENSFCTG00005001648|Transcript|ENSFCTT00005004234|protein_coding|2/2||||228|56|19|R/H|cGt/cAt|||1|||	A|missense_variant|MODERATE|TLR8|ENSFCTG00005001648|Transcript|ENSFCTT00005004235|protein_coding|4/4||||666|56|19|R/H|cGt/cAt|||1|||	A|missense_variant|MODERATE|TLR8|ENSFCTG00005001648|Transcript|ENSFCTT00005004236|protein_coding|3/3||||605|56|19|R/H|cGt/cAt|||1|||	A|missense_variant|MODERATE|TLR8|ENSFCTG00005001648|Transcript|ENSFCTT00005004237|protein_coding|2/2||||400|56|19|R/H|cGt/cAt|||1|||
X	9719167	C	G	0/1	G|missense_variant|MODERATE|TLR8|ENSFCTG00005001648|Transcript|ENSFCTT00005004226|protein_coding|1/1||||2780|2774|925|A/G|gCc/gGc|||1|||	G|missense_variant|MODERATE|TLR8|ENSFCTG00005001648|Transcript|ENSFCTT00005004229|protein_coding|1/1||||2780|2774|925|A/G|gCc/gGc|||1|||	G|missense_variant|MODERATE|TLR8|ENSFCTG00005001648|Transcript|ENSFCTT00005004230|protein_coding|2/2||||2841|2774|925|A/G|gCc/gGc|||1|||	G|missense_variant|MODERATE|TLR8|ENSFCTG00005001648|Transcript|ENSFCTT00005004232|protein_coding|3/3||||2941|2774|925|A/G|gCc/gGc|||1|||	G|missense_variant|MODERATE|TLR8|ENSFCTG00005001648|Transcript|ENSFCTT00005004234|protein_coding|2/2||||2946|2774|925|A/G|gCc/gGc|||1|||	G|missense_variant|MODERATE|TLR8|ENSFCTG00005001648|Transcript|ENSFCTT00005004235|protein_coding|4/4||||3384|2774|925|A/G|gCc/gGc|||1|||	G|missense_variant|MODERATE|TLR8|ENSFCTG00005001648|Transcript|ENSFCTT00005004236|protein_coding|3/3||||3323|2774|925|A/G|gCc/gGc|||1|||	G|missense_variant|MODERATE|TLR8|ENSFCTG00005001648|Transcript|ENSFCTT00005004237|protein_coding|2/2||||3118|2774|925|A/G|gCc/gGc|||1|||
X	9719175	G	A	0/1	A|missense_variant|MODERATE|TLR8|ENSFCTG00005001648|Transcript|ENSFCTT00005004226|protein_coding|1/1||||2788|2782|928|D/N|Gat/Aat|||1|||	A|missense_variant|MODERATE|TLR8|ENSFCTG00005001648|Transcript|ENSFCTT00005004229|protein_coding|1/1||||2788|2782|928|D/N|Gat/Aat|||1|||	A|missense_variant|MODERATE|TLR8|ENSFCTG00005001648|Transcript|ENSFCTT00005004230|protein_coding|2/2||||2849|2782|928|D/N|Gat/Aat|||1|||	A|missense_variant|MODERATE|TLR8|ENSFCTG00005001648|Transcript|ENSFCTT00005004232|protein_coding|3/3||||2949|2782|928|D/N|Gat/Aat|||1|||	A|missense_variant|MODERATE|TLR8|ENSFCTG00005001648|Transcript|ENSFCTT00005004234|protein_coding|2/2||||2954|2782|928|D/N|Gat/Aat|||1|||	A|missense_variant|MODERATE|TLR8|ENSFCTG00005001648|Transcript|ENSFCTT00005004235|protein_coding|4/4||||3392|2782|928|D/N|Gat/Aat|||1|||	A|missense_variant|MODERATE|TLR8|ENSFCTG00005001648|Transcript|ENSFCTT00005004236|protein_coding|3/3||||3331|2782|928|D/N|Gat/Aat|||1|||	A|missense_variant|MODERATE|TLR8|ENSFCTG00005001648|Transcript|ENSFCTT00005004237|protein_coding|2/2||||3126|2782|928|D/N|Gat/Aat|||1|||
X	9719180	C	G	0/1	G|missense_variant|MODERATE|TLR8|ENSFCTG00005001648|Transcript|ENSFCTT00005004226|protein_coding|1/1||||2793|2787|929|N/K|aaC/aaG|||1|||	G|missense_variant|MODERATE|TLR8|ENSFCTG00005001648|Transcript|ENSFCTT00005004229|protein_coding|1/1||||2793|2787|929|N/K|aaC/aaG|||1|||	G|missense_variant|MODERATE|TLR8|ENSFCTG00005001648|Transcript|ENSFCTT00005004230|protein_coding|2/2||||2854|2787|929|N/K|aaC/aaG|||1|||	G|missense_variant|MODERATE|TLR8|ENSFCTG00005001648|Transcript|ENSFCTT00005004232|protein_coding|3/3||||2954|2787|929|N/K|aaC/aaG|||1|||	G|missense_variant|MODERATE|TLR8|ENSFCTG00005001648|Transcript|ENSFCTT00005004234|protein_coding|2/2||||2959|2787|929|N/K|aaC/aaG|||1|||	G|missense_variant|MODERATE|TLR8|ENSFCTG00005001648|Transcript|ENSFCTT00005004235|protein_coding|4/4||||3397|2787|929|N/K|aaC/aaG|||1|||	G|missense_variant|MODERATE|TLR8|ENSFCTG00005001648|Transcript|ENSFCTT00005004236|protein_coding|3/3||||3336|2787|929|N/K|aaC/aaG|||1|||	G|missense_variant|MODERATE|TLR8|ENSFCTG00005001648|Transcript|ENSFCTT00005004237|protein_coding|2/2||||3131|2787|929|N/K|aaC/aaG|||1|||
X	9719186	C	G	0/1	G|missense_variant|MODERATE|TLR8|ENSFCTG00005001648|Transcript|ENSFCTT00005004226|protein_coding|1/1||||2799|2793|931|I/M|atC/atG|||1|||	G|missense_variant|MODERATE|TLR8|ENSFCTG00005001648|Transcript|ENSFCTT00005004229|protein_coding|1/1||||2799|2793|931|I/M|atC/atG|||1|||	G|missense_variant|MODERATE|TLR8|ENSFCTG00005001648|Transcript|ENSFCTT00005004230|protein_coding|2/2||||2860|2793|931|I/M|atC/atG|||1|||	G|missense_variant|MODERATE|TLR8|ENSFCTG00005001648|Transcript|ENSFCTT00005004232|protein_coding|3/3||||2960|2793|931|I/M|atC/atG|||1|||	G|missense_variant|MODERATE|TLR8|ENSFCTG00005001648|Transcript|ENSFCTT00005004234|protein_coding|2/2||||2965|2793|931|I/M|atC/atG|||1|||	G|missense_variant|MODERATE|TLR8|ENSFCTG00005001648|Transcript|ENSFCTT00005004235|protein_coding|4/4||||3403|2793|931|I/M|atC/atG|||1|||	G|missense_variant|MODERATE|TLR8|ENSFCTG00005001648|Transcript|ENSFCTT00005004236|protein_coding|3/3||||3342|2793|931|I/M|atC/atG|||1|||	G|missense_variant|MODERATE|TLR8|ENSFCTG00005001648|Transcript|ENSFCTT00005004237|protein_coding|2/2||||3137|2793|931|I/M|atC/atG|||1|||
X	9719191	G	A	0/1	A|missense_variant|MODERATE|TLR8|ENSFCTG00005001648|Transcript|ENSFCTT00005004226|protein_coding|1/1||||2804|2798|933|S/N|aGc/aAc|||1|||	A|missense_variant|MODERATE|TLR8|ENSFCTG00005001648|Transcript|ENSFCTT00005004229|protein_coding|1/1||||2804|2798|933|S/N|aGc/aAc|||1|||	A|missense_variant|MODERATE|TLR8|ENSFCTG00005001648|Transcript|ENSFCTT00005004230|protein_coding|2/2||||2865|2798|933|S/N|aGc/aAc|||1|||	A|missense_variant|MODERATE|TLR8|ENSFCTG00005001648|Transcript|ENSFCTT00005004232|protein_coding|3/3||||2965|2798|933|S/N|aGc/aAc|||1|||	A|missense_variant|MODERATE|TLR8|ENSFCTG00005001648|Transcript|ENSFCTT00005004234|protein_coding|2/2||||2970|2798|933|S/N|aGc/aAc|||1|||	A|missense_variant|MODERATE|TLR8|ENSFCTG00005001648|Transcript|ENSFCTT00005004235|protein_coding|4/4||||3408|2798|933|S/N|aGc/aAc|||1|||	A|missense_variant|MODERATE|TLR8|ENSFCTG00005001648|Transcript|ENSFCTT00005004236|protein_coding|3/3||||3347|2798|933|S/N|aGc/aAc|||1|||	A|missense_variant|MODERATE|TLR8|ENSFCTG00005001648|Transcript|ENSFCTT00005004237|protein_coding|2/2||||3142|2798|933|S/N|aGc/aAc|||1|||
X	9719214	A	G	0/1	G|missense_variant|MODERATE|TLR8|ENSFCTG00005001648|Transcript|ENSFCTT00005004226|protein_coding|1/1||||2827|2821|941|I/V|Ata/Gta|||1|||	G|missense_variant|MODERATE|TLR8|ENSFCTG00005001648|Transcript|ENSFCTT00005004229|protein_coding|1/1||||2827|2821|941|I/V|Ata/Gta|||1|||	G|missense_variant|MODERATE|TLR8|ENSFCTG00005001648|Transcript|ENSFCTT00005004230|protein_coding|2/2||||2888|2821|941|I/V|Ata/Gta|||1|||	G|missense_variant|MODERATE|TLR8|ENSFCTG00005001648|Transcript|ENSFCTT00005004232|protein_coding|3/3||||2988|2821|941|I/V|Ata/Gta|||1|||	G|missense_variant|MODERATE|TLR8|ENSFCTG00005001648|Transcript|ENSFCTT00005004234|protein_coding|2/2||||2993|2821|941|I/V|Ata/Gta|||1|||	G|missense_variant|MODERATE|TLR8|ENSFCTG00005001648|Transcript|ENSFCTT00005004235|protein_coding|4/4||||3431|2821|941|I/V|Ata/Gta|||1|||	G|missense_variant|MODERATE|TLR8|ENSFCTG00005001648|Transcript|ENSFCTT00005004236|protein_coding|3/3||||3370|2821|941|I/V|Ata/Gta|||1|||	G|missense_variant|MODERATE|TLR8|ENSFCTG00005001648|Transcript|ENSFCTT00005004237|protein_coding|2/2||||3165|2821|941|I/V|Ata/Gta|||1|||
X	9719215	T	C	0/1	C|missense_variant|MODERATE|TLR8|ENSFCTG00005001648|Transcript|ENSFCTT00005004226|protein_coding|1/1||||2828|2822|941|I/T|aTa/aCa|||1|||	C|missense_variant|MODERATE|TLR8|ENSFCTG00005001648|Transcript|ENSFCTT00005004229|protein_coding|1/1||||2828|2822|941|I/T|aTa/aCa|||1|||	C|missense_variant|MODERATE|TLR8|ENSFCTG00005001648|Transcript|ENSFCTT00005004230|protein_coding|2/2||||2889|2822|941|I/T|aTa/aCa|||1|||	C|missense_variant|MODERATE|TLR8|ENSFCTG00005001648|Transcript|ENSFCTT00005004232|protein_coding|3/3||||2989|2822|941|I/T|aTa/aCa|||1|||	C|missense_variant|MODERATE|TLR8|ENSFCTG00005001648|Transcript|ENSFCTT00005004234|protein_coding|2/2||||2994|2822|941|I/T|aTa/aCa|||1|||	C|missense_variant|MODERATE|TLR8|ENSFCTG00005001648|Transcript|ENSFCTT00005004235|protein_coding|4/4||||3432|2822|941|I/T|aTa/aCa|||1|||	C|missense_variant|MODERATE|TLR8|ENSFCTG00005001648|Transcript|ENSFCTT00005004236|protein_coding|3/3||||3371|2822|941|I/T|aTa/aCa|||1|||	C|missense_variant|MODERATE|TLR8|ENSFCTG00005001648|Transcript|ENSFCTT00005004237|protein_coding|2/2||||3166|2822|941|I/T|aTa/aCa|||1|||
X	9719286	C	G	0/1	G|missense_variant|MODERATE|TLR8|ENSFCTG00005001648|Transcript|ENSFCTT00005004226|protein_coding|1/1||||2899|2893|965|L/V|Cta/Gta|||1|||	G|missense_variant|MODERATE|TLR8|ENSFCTG00005001648|Transcript|ENSFCTT00005004229|protein_coding|1/1||||2899|2893|965|L/V|Cta/Gta|||1|||	G|missense_variant|MODERATE|TLR8|ENSFCTG00005001648|Transcript|ENSFCTT00005004230|protein_coding|2/2||||2960|2893|965|L/V|Cta/Gta|||1|||	G|missense_variant|MODERATE|TLR8|ENSFCTG00005001648|Transcript|ENSFCTT00005004232|protein_coding|3/3||||3060|2893|965|L/V|Cta/Gta|||1|||	G|missense_variant|MODERATE|TLR8|ENSFCTG00005001648|Transcript|ENSFCTT00005004234|protein_coding|2/2||||3065|2893|965|L/V|Cta/Gta|||1|||	G|missense_variant|MODERATE|TLR8|ENSFCTG00005001648|Transcript|ENSFCTT00005004235|protein_coding|4/4||||3503|2893|965|L/V|Cta/Gta|||1|||	G|missense_variant|MODERATE|TLR8|ENSFCTG00005001648|Transcript|ENSFCTT00005004236|protein_coding|3/3||||3442|2893|965|L/V|Cta/Gta|||1|||	G|missense_variant|MODERATE|TLR8|ENSFCTG00005001648|Transcript|ENSFCTT00005004237|protein_coding|2/2||||3237|2893|965|L/V|Cta/Gta|||1|||
X	9719292	G	A	0/1	A|missense_variant|MODERATE|TLR8|ENSFCTG00005001648|Transcript|ENSFCTT00005004226|protein_coding|1/1||||2905|2899|967|D/N|Gat/Aat|||1|||	A|missense_variant|MODERATE|TLR8|ENSFCTG00005001648|Transcript|ENSFCTT00005004229|protein_coding|1/1||||2905|2899|967|D/N|Gat/Aat|||1|||	A|missense_variant|MODERATE|TLR8|ENSFCTG00005001648|Transcript|ENSFCTT00005004230|protein_coding|2/2||||2966|2899|967|D/N|Gat/Aat|||1|||	A|missense_variant|MODERATE|TLR8|ENSFCTG00005001648|Transcript|ENSFCTT00005004232|protein_coding|3/3||||3066|2899|967|D/N|Gat/Aat|||1|||	A|missense_variant|MODERATE|TLR8|ENSFCTG00005001648|Transcript|ENSFCTT00005004234|protein_coding|2/2||||3071|2899|967|D/N|Gat/Aat|||1|||	A|missense_variant|MODERATE|TLR8|ENSFCTG00005001648|Transcript|ENSFCTT00005004235|protein_coding|4/4||||3509|2899|967|D/N|Gat/Aat|||1|||	A|missense_variant|MODERATE|TLR8|ENSFCTG00005001648|Transcript|ENSFCTT00005004236|protein_coding|3/3||||3448|2899|967|D/N|Gat/Aat|||1|||	A|missense_variant|MODERATE|TLR8|ENSFCTG00005001648|Transcript|ENSFCTT00005004237|protein_coding|2/2||||3243|2899|967|D/N|Gat/Aat|||1|||
X	9719323	T	A	0/1	A|missense_variant|MODERATE|TLR8|ENSFCTG00005001648|Transcript|ENSFCTT00005004226|protein_coding|1/1||||2936|2930|977|L/Q|cTg/cAg|||1|||	A|missense_variant|MODERATE|TLR8|ENSFCTG00005001648|Transcript|ENSFCTT00005004229|protein_coding|1/1||||2936|2930|977|L/Q|cTg/cAg|||1|||	A|missense_variant|MODERATE|TLR8|ENSFCTG00005001648|Transcript|ENSFCTT00005004230|protein_coding|2/2||||2997|2930|977|L/Q|cTg/cAg|||1|||	A|missense_variant|MODERATE|TLR8|ENSFCTG00005001648|Transcript|ENSFCTT00005004232|protein_coding|3/3||||3097|2930|977|L/Q|cTg/cAg|||1|||	A|missense_variant|MODERATE|TLR8|ENSFCTG00005001648|Transcript|ENSFCTT00005004234|protein_coding|2/2||||3102|2930|977|L/Q|cTg/cAg|||1|||	A|missense_variant|MODERATE|TLR8|ENSFCTG00005001648|Transcript|ENSFCTT00005004235|protein_coding|4/4||||3540|2930|977|L/Q|cTg/cAg|||1|||	A|missense_variant|MODERATE|TLR8|ENSFCTG00005001648|Transcript|ENSFCTT00005004236|protein_coding|3/3||||3479|2930|977|L/Q|cTg/cAg|||1|||	A|missense_variant|MODERATE|TLR8|ENSFCTG00005001648|Transcript|ENSFCTT00005004237|protein_coding|2/2||||3274|2930|977|L/Q|cTg/cAg|||1|||
X	9719364	C	T	0/1	T|missense_variant|MODERATE|TLR8|ENSFCTG00005001648|Transcript|ENSFCTT00005004226|protein_coding|1/1||||2977|2971|991|R/C|Cgc/Tgc|||1|||	T|missense_variant|MODERATE|TLR8|ENSFCTG00005001648|Transcript|ENSFCTT00005004229|protein_coding|1/1||||2977|2971|991|R/C|Cgc/Tgc|||1|||	T|missense_variant|MODERATE|TLR8|ENSFCTG00005001648|Transcript|ENSFCTT00005004230|protein_coding|2/2||||3038|2971|991|R/C|Cgc/Tgc|||1|||	T|missense_variant|MODERATE|TLR8|ENSFCTG00005001648|Transcript|ENSFCTT00005004232|protein_coding|3/3||||3138|2971|991|R/C|Cgc/Tgc|||1|||	T|missense_variant|MODERATE|TLR8|ENSFCTG00005001648|Transcript|ENSFCTT00005004234|protein_coding|2/2||||3143|2971|991|R/C|Cgc/Tgc|||1|||	T|missense_variant|MODERATE|TLR8|ENSFCTG00005001648|Transcript|ENSFCTT00005004235|protein_coding|4/4||||3581|2971|991|R/C|Cgc/Tgc|||1|||	T|missense_variant|MODERATE|TLR8|ENSFCTG00005001648|Transcript|ENSFCTT00005004236|protein_coding|3/3||||3520|2971|991|R/C|Cgc/Tgc|||1|||	T|missense_variant|MODERATE|TLR8|ENSFCTG00005001648|Transcript|ENSFCTT00005004237|protein_coding|2/2||||3315|2971|991|R/C|Cgc/Tgc|||1|||
X	9719371	G	A	0/1	A|missense_variant|MODERATE|TLR8|ENSFCTG00005001648|Transcript|ENSFCTT00005004226|protein_coding|1/1||||2984|2978|993|R/K|aGg/aAg|||1|||	A|missense_variant|MODERATE|TLR8|ENSFCTG00005001648|Transcript|ENSFCTT00005004229|protein_coding|1/1||||2984|2978|993|R/K|aGg/aAg|||1|||	A|missense_variant|MODERATE|TLR8|ENSFCTG00005001648|Transcript|ENSFCTT00005004230|protein_coding|2/2||||3045|2978|993|R/K|aGg/aAg|||1|||	A|missense_variant|MODERATE|TLR8|ENSFCTG00005001648|Transcript|ENSFCTT00005004232|protein_coding|3/3||||3145|2978|993|R/K|aGg/aAg|||1|||	A|missense_variant|MODERATE|TLR8|ENSFCTG00005001648|Transcript|ENSFCTT00005004234|protein_coding|2/2||||3150|2978|993|R/K|aGg/aAg|||1|||	A|missense_variant|MODERATE|TLR8|ENSFCTG00005001648|Transcript|ENSFCTT00005004235|protein_coding|4/4||||3588|2978|993|R/K|aGg/aAg|||1|||	A|missense_variant|MODERATE|TLR8|ENSFCTG00005001648|Transcript|ENSFCTT00005004236|protein_coding|3/3||||3527|2978|993|R/K|aGg/aAg|||1|||	A|missense_variant|MODERATE|TLR8|ENSFCTG00005001648|Transcript|ENSFCTT00005004237|protein_coding|2/2||||3322|2978|993|R/K|aGg/aAg|||1|||
X	9764303	T	C	1/1	C|start_lost|HIGH|PKIB|ENSFCTG00005001650|Transcript|ENSFCTT00005004248|protein_coding|1/4||||96|2|1|M/T|aTg/aCg|||1|||
X	9765176	A	C	0/1	C|missense_variant|MODERATE|PKIB|ENSFCTG00005001650|Transcript|ENSFCTT00005004244|protein_coding|1/4||||136|58|20|T/P|Acc/Ccc|||1|||
X	9765177	C	CA	0/1	A|frameshift_variant|HIGH|PKIB|ENSFCTG00005001650|Transcript|ENSFCTT00005004244|protein_coding|1/4||||137-138|59-60|20|T/TX|acc/acAc|||1|||
X	9765478	G	T	0/1	T|missense_variant|MODERATE|PKIB|ENSFCTG00005001650|Transcript|ENSFCTT00005004244|protein_coding|2/4||||148|70|24|A/S|Gcg/Tcg|||1|||	T|missense_variant|MODERATE|PKIB|ENSFCTG00005001650|Transcript|ENSFCTT00005004246|protein_coding|2/4||||168|28|10|A/S|Gcg/Tcg|||1|||	T|missense_variant|MODERATE|PKIB|ENSFCTG00005001650|Transcript|ENSFCTT00005004248|protein_coding|2/4||||194|100|34|A/S|Gcg/Tcg|||1|||	T|missense_variant|MODERATE|PKIB|ENSFCTG00005001650|Transcript|ENSFCTT00005004250|protein_coding|3/5||||1873|76|26|A/S|Gcg/Tcg|||1|||	T|missense_variant|MODERATE|PKIB|ENSFCTG00005001650|Transcript|ENSFCTT00005004252|protein_coding|2/4||||238|70|24|A/S|Gcg/Tcg|||1|||
X	9765479	C	T	0/1	T|missense_variant|MODERATE|PKIB|ENSFCTG00005001650|Transcript|ENSFCTT00005004244|protein_coding|2/4||||149|71|24|A/V|gCg/gTg|||1|||	T|missense_variant|MODERATE|PKIB|ENSFCTG00005001650|Transcript|ENSFCTT00005004246|protein_coding|2/4||||169|29|10|A/V|gCg/gTg|||1|||	T|missense_variant|MODERATE|PKIB|ENSFCTG00005001650|Transcript|ENSFCTT00005004248|protein_coding|2/4||||195|101|34|A/V|gCg/gTg|||1|||	T|missense_variant|MODERATE|PKIB|ENSFCTG00005001650|Transcript|ENSFCTT00005004250|protein_coding|3/5||||1874|77|26|A/V|gCg/gTg|||1|||	T|missense_variant|MODERATE|PKIB|ENSFCTG00005001650|Transcript|ENSFCTT00005004252|protein_coding|2/4||||239|71|24|A/V|gCg/gTg|||1|||
X	9765529	T	C	0/1	C|missense_variant|MODERATE|PKIB|ENSFCTG00005001650|Transcript|ENSFCTT00005004244|protein_coding|2/4||||199|121|41|C/R|Tgc/Cgc|||1|||	C|missense_variant|MODERATE|PKIB|ENSFCTG00005001650|Transcript|ENSFCTT00005004246|protein_coding|2/4||||219|79|27|C/R|Tgc/Cgc|||1|||	C|missense_variant|MODERATE|PKIB|ENSFCTG00005001650|Transcript|ENSFCTT00005004248|protein_coding|2/4||||245|151|51|C/R|Tgc/Cgc|||1|||	C|missense_variant|MODERATE|PKIB|ENSFCTG00005001650|Transcript|ENSFCTT00005004250|protein_coding|3/5||||1924|127|43|C/R|Tgc/Cgc|||1|||	C|missense_variant|MODERATE|PKIB|ENSFCTG00005001650|Transcript|ENSFCTT00005004252|protein_coding|2/4||||289|121|41|C/R|Tgc/Cgc|||1|||
X	9765530	G	C	0/1	C|missense_variant|MODERATE|PKIB|ENSFCTG00005001650|Transcript|ENSFCTT00005004244|protein_coding|2/4||||200|122|41|C/S|tGc/tCc|||1|||	C|missense_variant|MODERATE|PKIB|ENSFCTG00005001650|Transcript|ENSFCTT00005004246|protein_coding|2/4||||220|80|27|C/S|tGc/tCc|||1|||	C|missense_variant|MODERATE|PKIB|ENSFCTG00005001650|Transcript|ENSFCTT00005004248|protein_coding|2/4||||246|152|51|C/S|tGc/tCc|||1|||	C|missense_variant|MODERATE|PKIB|ENSFCTG00005001650|Transcript|ENSFCTT00005004250|protein_coding|3/5||||1925|128|43|C/S|tGc/tCc|||1|||	C|missense_variant|MODERATE|PKIB|ENSFCTG00005001650|Transcript|ENSFCTT00005004252|protein_coding|2/4||||290|122|41|C/S|tGc/tCc|||1|||
X	9765539	G	A	0/1	A|missense_variant|MODERATE|PKIB|ENSFCTG00005001650|Transcript|ENSFCTT00005004244|protein_coding|2/4||||209|131|44|R/Q|cGg/cAg|||1|||	A|missense_variant|MODERATE|PKIB|ENSFCTG00005001650|Transcript|ENSFCTT00005004246|protein_coding|2/4||||229|89|30|R/Q|cGg/cAg|||1|||	A|missense_variant|MODERATE|PKIB|ENSFCTG00005001650|Transcript|ENSFCTT00005004248|protein_coding|2/4||||255|161|54|R/Q|cGg/cAg|||1|||	A|missense_variant|MODERATE|PKIB|ENSFCTG00005001650|Transcript|ENSFCTT00005004250|protein_coding|3/5||||1934|137|46|R/Q|cGg/cAg|||1|||	A|missense_variant|MODERATE|PKIB|ENSFCTG00005001650|Transcript|ENSFCTT00005004252|protein_coding|2/4||||299|131|44|R/Q|cGg/cAg|||1|||
X	9766104	T	A	0/1	A|start_lost|HIGH|PKIB|ENSFCTG00005001650|Transcript|ENSFCTT00005004243|protein_coding|1/3||||366|2|1|M/K|aTg/aAg|||1|||
X	9847461	A	G	1/1	G|intron_variant&non_coding_transcript_variant|MODIFIER||ENSFCTG00005001848|Transcript|ENSFCTT00005004742|lncRNA||2/2||||||||||1|||	G|splice_donor_variant&non_coding_transcript_variant|HIGH||ENSFCTG00005001854|Transcript|ENSFCTT00005004754|lncRNA||3/3||||||||||-1|||	G|intron_variant&non_coding_transcript_variant|MODIFIER||ENSFCTG00005001854|Transcript|ENSFCTT00005004755|lncRNA||1/1||||||||||-1|||	G|intron_variant&non_coding_transcript_variant|MODIFIER||ENSFCTG00005001854|Transcript|ENSFCTT00005004757|lncRNA||1/1||||||||||-1|||
X	9848644	A	G	1/1	G|intron_variant&non_coding_transcript_variant|MODIFIER||ENSFCTG00005001848|Transcript|ENSFCTT00005004742|lncRNA||2/2||||||||||1|||	G|splice_donor_variant&non_coding_transcript_variant|HIGH||ENSFCTG00005001854|Transcript|ENSFCTT00005004754|lncRNA||1/3||||||||||-1|||	G|intron_variant&non_coding_transcript_variant|MODIFIER||ENSFCTG00005001854|Transcript|ENSFCTT00005004755|lncRNA||1/1||||||||||-1|||
X	10352159	C	T	1/1	T|missense_variant|MODERATE|EGFL6|ENSFCTG00005001928|Transcript|ENSFCTT00005005024|protein_coding|2/11||||162|149|50|P/L|cCa/cTa|||1|||
X	10422711	G	A	1/1	A|missense_variant|MODERATE|EGFL6|ENSFCTG00005001928|Transcript|ENSFCTT00005005002|protein_coding|11/12||||1530|1249|417|A/T|Gca/Aca|||1|||	A|missense_variant|MODERATE|EGFL6|ENSFCTG00005001928|Transcript|ENSFCTT00005005005|protein_coding|10/11||||1205|1198|400|A/T|Gca/Aca|||1|||	A|missense_variant|MODERATE|EGFL6|ENSFCTG00005001928|Transcript|ENSFCTT00005005007|protein_coding|9/10||||943|898|300|A/T|Gca/Aca|||1|||	A|missense_variant|MODERATE|EGFL6|ENSFCTG00005001928|Transcript|ENSFCTT00005005008|protein_coding|10/11||||1387|1225|409|A/T|Gca/Aca|||1|||	A|missense_variant|MODERATE|EGFL6|ENSFCTG00005001928|Transcript|ENSFCTT00005005017|protein_coding|11/12||||1552|1549|517|A/T|Gca/Aca|||1|||	A|missense_variant|MODERATE|EGFL6|ENSFCTG00005001928|Transcript|ENSFCTT00005005024|protein_coding|10/11||||1031|1018|340|A/T|Gca/Aca|||1|||
X	10476448	A	ATTT	1/1	TTT|splice_donor_variant|HIGH|RAB9A|ENSFCTG00005002008|Transcript|ENSFCTT00005005210|protein_coding||1/1||||||||||1|||	TTT|intron_variant|MODIFIER|RAB9A|ENSFCTG00005002008|Transcript|ENSFCTT00005005214|protein_coding||1/4||||||||||1|||	TTT|intron_variant|MODIFIER|RAB9A|ENSFCTG00005002008|Transcript|ENSFCTT00005005219|protein_coding||3/5||||||||||1|||	TTT|intron_variant|MODIFIER|RAB9A|ENSFCTG00005002008|Transcript|ENSFCTT00005005221|protein_coding||1/4||||||||||1|||	TTT|intron_variant|MODIFIER|RAB9A|ENSFCTG00005002008|Transcript|ENSFCTT00005005223|protein_coding||2/2||||||||||1|||	TTT|intron_variant|MODIFIER|RAB9A|ENSFCTG00005002008|Transcript|ENSFCTT00005005227|protein_coding||1/2||||||||||1|||	TTT|intron_variant|MODIFIER|RAB9A|ENSFCTG00005002008|Transcript|ENSFCTT00005005230|protein_coding||1/4||||||||||1|||	TTT|intron_variant|MODIFIER|RAB9A|ENSFCTG00005002008|Transcript|ENSFCTT00005005232|protein_coding||1/1||||||||||1|||	TTT|intron_variant|MODIFIER|RAB9A|ENSFCTG00005002008|Transcript|ENSFCTT00005005236|protein_coding||1/3||||||||||1|||	TTT|intron_variant|MODIFIER|OFD1|ENSFCTG00005002020|Transcript|ENSFCTT00005005277|protein_coding||2/21||||||||||1|||	TTT|intron_variant|MODIFIER|OFD1|ENSFCTG00005002020|Transcript|ENSFCTT00005005278|protein_coding||2/25||||||||||1|||	TTT|intron_variant|MODIFIER|OFD1|ENSFCTG00005002020|Transcript|ENSFCTT00005005280|protein_coding||2/23||||||||||1|||
X	10483922	C	A	1/1	A|splice_acceptor_variant|HIGH|RAB9A|ENSFCTG00005002008|Transcript|ENSFCTT00005005210|protein_coding||1/1||||||||||1|||
X	10485821	G	C	0/1	C|missense_variant|MODERATE|RAB9A|ENSFCTG00005002008|Transcript|ENSFCTT00005005214|protein_coding|5/5||||1134|195|65|L/F|ttG/ttC|||1|||
X	10486033	G	A	0/1	A|missense_variant|MODERATE|RAB9A|ENSFCTG00005002008|Transcript|ENSFCTT00005005206|protein_coding|3/3||||2101|203|68|R/Q|cGa/cAa|||1|||	A|missense_variant|MODERATE|RAB9A|ENSFCTG00005002008|Transcript|ENSFCTT00005005210|protein_coding|2/2||||2772|203|68|R/Q|cGa/cAa|||1|||	A|missense_variant|MODERATE|RAB9A|ENSFCTG00005002008|Transcript|ENSFCTT00005005214|protein_coding|5/5||||1346|407|136|R/Q|cGa/cAa|||1|||	A|missense_variant|MODERATE|RAB9A|ENSFCTG00005002008|Transcript|ENSFCTT00005005219|protein_coding|6/6||||736|203|68|R/Q|cGa/cAa|||1|||	A|missense_variant|MODERATE|RAB9A|ENSFCTG00005002008|Transcript|ENSFCTT00005005221|protein_coding|5/5||||591|203|68|R/Q|cGa/cAa|||1|||	A|missense_variant|MODERATE|RAB9A|ENSFCTG00005002008|Transcript|ENSFCTT00005005223|protein_coding|3/3||||634|203|68|R/Q|cGa/cAa|||1|||	A|missense_variant|MODERATE|RAB9A|ENSFCTG00005002008|Transcript|ENSFCTT00005005227|protein_coding|3/3||||660|203|68|R/Q|cGa/cAa|||1|||	A|missense_variant|MODERATE|RAB9A|ENSFCTG00005002008|Transcript|ENSFCTT00005005230|protein_coding|5/5||||696|203|68|R/Q|cGa/cAa|||1|||	A|missense_variant|MODERATE|RAB9A|ENSFCTG00005002008|Transcript|ENSFCTT00005005232|protein_coding|2/2||||567|203|68|R/Q|cGa/cAa|||1|||	A|missense_variant|MODERATE|RAB9A|ENSFCTG00005002008|Transcript|ENSFCTT00005005236|protein_coding|4/4||||619|203|68|R/Q|cGa/cAa|||1|||
X	10501788	G	A	0/1	A|start_lost|HIGH|OFD1|ENSFCTG00005002020|Transcript|ENSFCTT00005005254|protein_coding|1/21||||3|3|1|M/I|atG/atA|||1|||
X	10501802	C	T	0/1	T|missense_variant|MODERATE|OFD1|ENSFCTG00005002020|Transcript|ENSFCTT00005005254|protein_coding|1/21||||17|17|6|A/V|gCg/gTg|||1|||
X	10501853	G	GCCCACATCCCCCCAC	0/1	CCCACATCCCCCCAC|inframe_insertion|MODERATE|OFD1|ENSFCTG00005002020|Transcript|ENSFCTT00005005254|protein_coding|1/21||||68-69|68-69|23|C/CPHPPT|tgc/tgCCCACATCCCCCCACc|||1|||	CCCACATCCCCCCAC|upstream_gene_variant|MODIFIER|OFD1|ENSFCTG00005002020|Transcript|ENSFCTT00005005258|protein_coding|||||||||||223|1|||	CCCACATCCCCCCAC|upstream_gene_variant|MODIFIER|OFD1|ENSFCTG00005002020|Transcript|ENSFCTT00005005264|protein_coding|||||||||||777|1|||	CCCACATCCCCCCAC|upstream_gene_variant|MODIFIER|OFD1|ENSFCTG00005002020|Transcript|ENSFCTT00005005269|protein_coding|||||||||||353|1|||	CCCACATCCCCCCAC|upstream_gene_variant|MODIFIER|OFD1|ENSFCTG00005002020|Transcript|ENSFCTT00005005274|protein_coding|||||||||||184|1|||	CCCACATCCCCCCAC|intron_variant|MODIFIER|OFD1|ENSFCTG00005002020|Transcript|ENSFCTT00005005277|protein_coding||5/21||||||||||1|||	CCCACATCCCCCCAC|intron_variant|MODIFIER|OFD1|ENSFCTG00005002020|Transcript|ENSFCTT00005005278|protein_coding||5/25||||||||||1|||	CCCACATCCCCCCAC|intron_variant|MODIFIER|OFD1|ENSFCTG00005002020|Transcript|ENSFCTT00005005280|protein_coding||5/23||||||||||1|||	CCCACATCCCCCCAC|upstream_gene_variant|MODIFIER||ENSFCTG00005002053|Transcript|ENSFCTT00005005333|protein_coding|||||||||||910|-1|||	CCCACATCCCCCCAC|intron_variant|MODIFIER||ENSFCTG00005002053|Transcript|ENSFCTT00005005334|protein_coding||1/3||||||||||-1|||	CCCACATCCCCCCAC|intron_variant|MODIFIER||ENSFCTG00005002053|Transcript|ENSFCTT00005005340|protein_coding||1/4||||||||||-1|||	CCCACATCCCCCCAC|intron_variant|MODIFIER||ENSFCTG00005002053|Transcript|ENSFCTT00005005344|protein_coding||1/4||||||||||-1|||	CCCACATCCCCCCAC|intron_variant|MODIFIER||ENSFCTG00005002053|Transcript|ENSFCTT00005005348|protein_coding||1/4||||||||||-1|||
X	10501861	GCGGA	G	0/1	-|frameshift_variant&splice_region_variant|HIGH|OFD1|ENSFCTG00005002020|Transcript|ENSFCTT00005005254|protein_coding|1/21||||77-80|77-80|26-27|AD/X|gCGGAc/gc|||1|||
X	10501993	A	G	1/1	G|missense_variant|MODERATE||ENSFCTG00005002053|Transcript|ENSFCTT00005005334|protein_coding|1/4||||539|365|122|V/A|gTg/gCg|||-1|||	G|missense_variant|MODERATE||ENSFCTG00005002053|Transcript|ENSFCTT00005005344|protein_coding|1/5||||538|365|122|V/A|gTg/gCg|||-1|||
X	10502185	G	A	1/1	A|missense_variant|MODERATE|OFD1|ENSFCTG00005002020|Transcript|ENSFCTT00005005254|protein_coding|2/21||||251|251|84|G/E|gGg/gAg|||1|||	A|missense_variant|MODERATE||ENSFCTG00005002053|Transcript|ENSFCTT00005005334|protein_coding|1/4||||347|173|58|P/L|cCc/cTc|||-1|||	A|missense_variant|MODERATE||ENSFCTG00005002053|Transcript|ENSFCTT00005005344|protein_coding|1/5||||346|173|58|P/L|cCc/cTc|||-1|||
X	10502206	A	G	1/1	G|missense_variant|MODERATE||ENSFCTG00005002053|Transcript|ENSFCTT00005005334|protein_coding|1/4||||326|152|51|V/A|gTa/gCa|||-1|||	G|missense_variant|MODERATE||ENSFCTG00005002053|Transcript|ENSFCTT00005005344|protein_coding|1/5||||325|152|51|V/A|gTa/gCa|||-1|||
X	10502347	C	T	1/1	T|missense_variant|MODERATE|OFD1|ENSFCTG00005002020|Transcript|ENSFCTT00005005254|protein_coding|3/21||||287|287|96|A/V|gCg/gTg|||1|||	T|missense_variant|MODERATE||ENSFCTG00005002053|Transcript|ENSFCTT00005005334|protein_coding|1/4||||185|11|4|R/H|cGc/cAc|||-1|||	T|missense_variant|MODERATE||ENSFCTG00005002053|Transcript|ENSFCTT00005005344|protein_coding|1/5||||184|11|4|R/H|cGc/cAc|||-1|||
X	10502363	C	A	0/1	A|missense_variant&splice_region_variant|MODERATE|OFD1|ENSFCTG00005002020|Transcript|ENSFCTT00005005254|protein_coding|3/21||||303|303|101|N/K|aaC/aaA|||1|||
X	10502631	C	A	0/1	A|start_lost|HIGH|OFD1|ENSFCTG00005002020|Transcript|ENSFCTT00005005264|protein_coding|1/19||||1|1|1|P/T|Ccc/Acc|||1|||
X	10502634	C	T	0/1	T|missense_variant|MODERATE|OFD1|ENSFCTG00005002020|Transcript|ENSFCTT00005005264|protein_coding|1/19||||4|4|2|R/C|Cgc/Tgc|||1|||
X	10502640	G	T	0/1	T|splice_donor_variant|HIGH|OFD1|ENSFCTG00005002020|Transcript|ENSFCTT00005005264|protein_coding||1/18||||||||||1|||
X	10502688	TGGTTCCTCCTCCTG	T	0/1	-|frameshift_variant|HIGH|OFD1|ENSFCTG00005002020|Transcript|ENSFCTT00005005254|protein_coding|4/21||||313-326|313-326|105-109|GSSSC/X|GGTTCCTCCTCCTGc/c|||1|||
X	10502702	G	GACA	0/1	ACA|stop_gained|HIGH|OFD1|ENSFCTG00005002020|Transcript|ENSFCTT00005005254|protein_coding|4/21||||326-327|326-327|109|C/*H|tgc/tgACAc|||1|||	ACA|intron_variant|MODIFIER|OFD1|ENSFCTG00005002020|Transcript|ENSFCTT00005005258|protein_coding||1/17||||||||||1|||	ACA|intron_variant|MODIFIER|OFD1|ENSFCTG00005002020|Transcript|ENSFCTT00005005264|protein_coding||1/18||||||||||1|||	ACA|intron_variant|MODIFIER|OFD1|ENSFCTG00005002020|Transcript|ENSFCTT00005005269|protein_coding||1/21||||||||||1|||	ACA|intron_variant|MODIFIER|OFD1|ENSFCTG00005002020|Transcript|ENSFCTT00005005274|protein_coding||1/21||||||||||1|||	ACA|intron_variant|MODIFIER|OFD1|ENSFCTG00005002020|Transcript|ENSFCTT00005005277|protein_coding||5/21||||||||||1|||	ACA|intron_variant|MODIFIER|OFD1|ENSFCTG00005002020|Transcript|ENSFCTT00005005278|protein_coding||5/25||||||||||1|||	ACA|intron_variant|MODIFIER|OFD1|ENSFCTG00005002020|Transcript|ENSFCTT00005005280|protein_coding||5/23||||||||||1|||	ACA|upstream_gene_variant|MODIFIER||ENSFCTG00005002053|Transcript|ENSFCTT00005005333|protein_coding|||||||||||1759|-1|||	ACA|upstream_gene_variant|MODIFIER||ENSFCTG00005002053|Transcript|ENSFCTT00005005334|protein_coding|||||||||||171|-1|||	ACA|5_prime_UTR_variant|MODIFIER||ENSFCTG00005002053|Transcript|ENSFCTT00005005340|protein_coding|1/5||||131-132|||||||-1|||	ACA|upstream_gene_variant|MODIFIER||ENSFCTG00005002053|Transcript|ENSFCTT00005005344|protein_coding|||||||||||172|-1|||	ACA|upstream_gene_variant|MODIFIER||ENSFCTG00005002053|Transcript|ENSFCTT00005005348|protein_coding|||||||||||171|-1|||
X	10502705	G	A	0/1	A|missense_variant|MODERATE|OFD1|ENSFCTG00005002020|Transcript|ENSFCTT00005005254|protein_coding|4/21||||329|329|110|R/Q|cGg/cAg|||1|||
X	10502707	G	A	0/1	A|missense_variant|MODERATE|OFD1|ENSFCTG00005002020|Transcript|ENSFCTT00005005254|protein_coding|4/21||||331|331|111|V/I|Gta/Ata|||1|||
X	10502714	G	A	0/1	A|missense_variant|MODERATE|OFD1|ENSFCTG00005002020|Transcript|ENSFCTT00005005254|protein_coding|4/21||||338|338|113|R/H|cGt/cAt|||1|||
X	10502719	C	T	0/1	T|missense_variant|MODERATE|OFD1|ENSFCTG00005002020|Transcript|ENSFCTT00005005254|protein_coding|4/21||||343|343|115|H/Y|Cat/Tat|||1|||	T|splice_polypyrimidine_tract_variant&intron_variant|LOW|OFD1|ENSFCTG00005002020|Transcript|ENSFCTT00005005258|protein_coding||1/17||||||||||1|||	T|splice_polypyrimidine_tract_variant&intron_variant|LOW|OFD1|ENSFCTG00005002020|Transcript|ENSFCTT00005005264|protein_coding||1/18||||||||||1|||	T|splice_polypyrimidine_tract_variant&intron_variant|LOW|OFD1|ENSFCTG00005002020|Transcript|ENSFCTT00005005269|protein_coding||1/21||||||||||1|||	T|splice_polypyrimidine_tract_variant&intron_variant|LOW|OFD1|ENSFCTG00005002020|Transcript|ENSFCTT00005005274|protein_coding||1/21||||||||||1|||	T|splice_polypyrimidine_tract_variant&intron_variant|LOW|OFD1|ENSFCTG00005002020|Transcript|ENSFCTT00005005277|protein_coding||5/21||||||||||1|||	T|splice_polypyrimidine_tract_variant&intron_variant|LOW|OFD1|ENSFCTG00005002020|Transcript|ENSFCTT00005005278|protein_coding||5/25||||||||||1|||	T|splice_polypyrimidine_tract_variant&intron_variant|LOW|OFD1|ENSFCTG00005002020|Transcript|ENSFCTT00005005280|protein_coding||5/23||||||||||1|||
X	10502746	T	C	0/1	C|missense_variant|MODERATE|OFD1|ENSFCTG00005002020|Transcript|ENSFCTT00005005254|protein_coding|4/21||||370|370|124|S/P|Tcc/Ccc|||1|||	C|missense_variant|MODERATE|OFD1|ENSFCTG00005002020|Transcript|ENSFCTT00005005258|protein_coding|2/18||||482|7|3|S/P|Tcc/Ccc|||1|||	C|missense_variant|MODERATE|OFD1|ENSFCTG00005002020|Transcript|ENSFCTT00005005264|protein_coding|2/19||||22|22|8|S/P|Tcc/Ccc|||1|||	C|missense_variant|MODERATE|OFD1|ENSFCTG00005002020|Transcript|ENSFCTT00005005274|protein_coding|2/22||||19|19|7|S/P|Tcc/Ccc|||1|||	C|missense_variant|MODERATE|OFD1|ENSFCTG00005002020|Transcript|ENSFCTT00005005277|protein_coding|6/22||||565|7|3|S/P|Tcc/Ccc|||1|||	C|missense_variant|MODERATE|OFD1|ENSFCTG00005002020|Transcript|ENSFCTT00005005278|protein_coding|6/26||||565|7|3|S/P|Tcc/Ccc|||1|||	C|missense_variant|MODERATE|OFD1|ENSFCTG00005002020|Transcript|ENSFCTT00005005280|protein_coding|6/24||||565|7|3|S/P|Tcc/Ccc|||1|||
X	10502798	C	T	0/1	T|missense_variant|MODERATE|OFD1|ENSFCTG00005002020|Transcript|ENSFCTT00005005254|protein_coding|4/21||||422|422|141|T/I|aCa/aTa|||1|||	T|missense_variant|MODERATE|OFD1|ENSFCTG00005002020|Transcript|ENSFCTT00005005258|protein_coding|2/18||||534|59|20|T/I|aCa/aTa|||1|||	T|missense_variant|MODERATE|OFD1|ENSFCTG00005002020|Transcript|ENSFCTT00005005264|protein_coding|2/19||||74|74|25|T/I|aCa/aTa|||1|||	T|missense_variant|MODERATE|OFD1|ENSFCTG00005002020|Transcript|ENSFCTT00005005274|protein_coding|2/22||||71|71|24|T/I|aCa/aTa|||1|||	T|missense_variant|MODERATE|OFD1|ENSFCTG00005002020|Transcript|ENSFCTT00005005277|protein_coding|6/22||||617|59|20|T/I|aCa/aTa|||1|||	T|missense_variant|MODERATE|OFD1|ENSFCTG00005002020|Transcript|ENSFCTT00005005278|protein_coding|6/26||||617|59|20|T/I|aCa/aTa|||1|||	T|missense_variant|MODERATE|OFD1|ENSFCTG00005002020|Transcript|ENSFCTT00005005280|protein_coding|6/24||||617|59|20|T/I|aCa/aTa|||1|||
X	10502815	A	G	0/1	G|missense_variant|MODERATE|OFD1|ENSFCTG00005002020|Transcript|ENSFCTT00005005254|protein_coding|4/21||||439|439|147|I/V|Atc/Gtc|||1|||	G|missense_variant|MODERATE|OFD1|ENSFCTG00005002020|Transcript|ENSFCTT00005005258|protein_coding|2/18||||551|76|26|I/V|Atc/Gtc|||1|||	G|missense_variant|MODERATE|OFD1|ENSFCTG00005002020|Transcript|ENSFCTT00005005264|protein_coding|2/19||||91|91|31|I/V|Atc/Gtc|||1|||	G|missense_variant|MODERATE|OFD1|ENSFCTG00005002020|Transcript|ENSFCTT00005005274|protein_coding|2/22||||88|88|30|I/V|Atc/Gtc|||1|||	G|missense_variant|MODERATE|OFD1|ENSFCTG00005002020|Transcript|ENSFCTT00005005277|protein_coding|6/22||||634|76|26|I/V|Atc/Gtc|||1|||	G|missense_variant|MODERATE|OFD1|ENSFCTG00005002020|Transcript|ENSFCTT00005005278|protein_coding|6/26||||634|76|26|I/V|Atc/Gtc|||1|||	G|missense_variant|MODERATE|OFD1|ENSFCTG00005002020|Transcript|ENSFCTT00005005280|protein_coding|6/24||||634|76|26|I/V|Atc/Gtc|||1|||
X	10507087	G	A	0/1	A|missense_variant|MODERATE|OFD1|ENSFCTG00005002020|Transcript|ENSFCTT00005005254|protein_coding|5/21||||494|494|165|R/H|cGc/cAc|||1|||	A|missense_variant|MODERATE|OFD1|ENSFCTG00005002020|Transcript|ENSFCTT00005005258|protein_coding|3/18||||606|131|44|R/H|cGc/cAc|||1|||	A|missense_variant|MODERATE|OFD1|ENSFCTG00005002020|Transcript|ENSFCTT00005005264|protein_coding|3/19||||146|146|49|R/H|cGc/cAc|||1|||	A|missense_variant|MODERATE|OFD1|ENSFCTG00005002020|Transcript|ENSFCTT00005005269|protein_coding|3/22||||476|5|2|R/H|cGc/cAc|||1|||	A|missense_variant|MODERATE|OFD1|ENSFCTG00005002020|Transcript|ENSFCTT00005005274|protein_coding|3/22||||143|143|48|R/H|cGc/cAc|||1|||	A|missense_variant|MODERATE|OFD1|ENSFCTG00005002020|Transcript|ENSFCTT00005005277|protein_coding|7/22||||689|131|44|R/H|cGc/cAc|||1|||	A|missense_variant|MODERATE|OFD1|ENSFCTG00005002020|Transcript|ENSFCTT00005005278|protein_coding|7/26||||689|131|44|R/H|cGc/cAc|||1|||	A|missense_variant|MODERATE|OFD1|ENSFCTG00005002020|Transcript|ENSFCTT00005005280|protein_coding|7/24||||689|131|44|R/H|cGc/cAc|||1|||
X	10507095	G	T	0/1	T|missense_variant|MODERATE|OFD1|ENSFCTG00005002020|Transcript|ENSFCTT00005005254|protein_coding|5/21||||502|502|168|V/L|Gtg/Ttg|||1|||	T|missense_variant|MODERATE|OFD1|ENSFCTG00005002020|Transcript|ENSFCTT00005005258|protein_coding|3/18||||614|139|47|V/L|Gtg/Ttg|||1|||	T|missense_variant|MODERATE|OFD1|ENSFCTG00005002020|Transcript|ENSFCTT00005005264|protein_coding|3/19||||154|154|52|V/L|Gtg/Ttg|||1|||	T|missense_variant|MODERATE|OFD1|ENSFCTG00005002020|Transcript|ENSFCTT00005005269|protein_coding|3/22||||484|13|5|V/L|Gtg/Ttg|||1|||	T|missense_variant|MODERATE|OFD1|ENSFCTG00005002020|Transcript|ENSFCTT00005005274|protein_coding|3/22||||151|151|51|V/L|Gtg/Ttg|||1|||	T|missense_variant|MODERATE|OFD1|ENSFCTG00005002020|Transcript|ENSFCTT00005005277|protein_coding|7/22||||697|139|47|V/L|Gtg/Ttg|||1|||	T|missense_variant|MODERATE|OFD1|ENSFCTG00005002020|Transcript|ENSFCTT00005005278|protein_coding|7/26||||697|139|47|V/L|Gtg/Ttg|||1|||	T|missense_variant|MODERATE|OFD1|ENSFCTG00005002020|Transcript|ENSFCTT00005005280|protein_coding|7/24||||697|139|47|V/L|Gtg/Ttg|||1|||
X	10507107	G	C	0/1	C|missense_variant|MODERATE|OFD1|ENSFCTG00005002020|Transcript|ENSFCTT00005005254|protein_coding|5/21||||514|514|172|V/L|Gtg/Ctg|||1|||	C|missense_variant|MODERATE|OFD1|ENSFCTG00005002020|Transcript|ENSFCTT00005005258|protein_coding|3/18||||626|151|51|V/L|Gtg/Ctg|||1|||	C|missense_variant|MODERATE|OFD1|ENSFCTG00005002020|Transcript|ENSFCTT00005005264|protein_coding|3/19||||166|166|56|V/L|Gtg/Ctg|||1|||	C|missense_variant|MODERATE|OFD1|ENSFCTG00005002020|Transcript|ENSFCTT00005005269|protein_coding|3/22||||496|25|9|V/L|Gtg/Ctg|||1|||	C|missense_variant|MODERATE|OFD1|ENSFCTG00005002020|Transcript|ENSFCTT00005005274|protein_coding|3/22||||163|163|55|V/L|Gtg/Ctg|||1|||	C|missense_variant|MODERATE|OFD1|ENSFCTG00005002020|Transcript|ENSFCTT00005005277|protein_coding|7/22||||709|151|51|V/L|Gtg/Ctg|||1|||	C|missense_variant|MODERATE|OFD1|ENSFCTG00005002020|Transcript|ENSFCTT00005005278|protein_coding|7/26||||709|151|51|V/L|Gtg/Ctg|||1|||	C|missense_variant|MODERATE|OFD1|ENSFCTG00005002020|Transcript|ENSFCTT00005005280|protein_coding|7/24||||709|151|51|V/L|Gtg/Ctg|||1|||
X	10507113	C	T	1/1	T|missense_variant|MODERATE|OFD1|ENSFCTG00005002020|Transcript|ENSFCTT00005005254|protein_coding|5/21||||520|520|174|P/S|Ccc/Tcc|||1|||	T|missense_variant|MODERATE|OFD1|ENSFCTG00005002020|Transcript|ENSFCTT00005005258|protein_coding|3/18||||632|157|53|P/S|Ccc/Tcc|||1|||	T|missense_variant|MODERATE|OFD1|ENSFCTG00005002020|Transcript|ENSFCTT00005005264|protein_coding|3/19||||172|172|58|P/S|Ccc/Tcc|||1|||	T|missense_variant|MODERATE|OFD1|ENSFCTG00005002020|Transcript|ENSFCTT00005005269|protein_coding|3/22||||502|31|11|P/S|Ccc/Tcc|||1|||	T|missense_variant|MODERATE|OFD1|ENSFCTG00005002020|Transcript|ENSFCTT00005005274|protein_coding|3/22||||169|169|57|P/S|Ccc/Tcc|||1|||	T|missense_variant|MODERATE|OFD1|ENSFCTG00005002020|Transcript|ENSFCTT00005005277|protein_coding|7/22||||715|157|53|P/S|Ccc/Tcc|||1|||	T|missense_variant|MODERATE|OFD1|ENSFCTG00005002020|Transcript|ENSFCTT00005005278|protein_coding|7/26||||715|157|53|P/S|Ccc/Tcc|||1|||	T|missense_variant|MODERATE|OFD1|ENSFCTG00005002020|Transcript|ENSFCTT00005005280|protein_coding|7/24||||715|157|53|P/S|Ccc/Tcc|||1|||
X	10507150	T	C	0/1	C|missense_variant|MODERATE|OFD1|ENSFCTG00005002020|Transcript|ENSFCTT00005005254|protein_coding|5/21||||557|557|186|I/T|aTa/aCa|||1|||	C|missense_variant|MODERATE|OFD1|ENSFCTG00005002020|Transcript|ENSFCTT00005005258|protein_coding|3/18||||669|194|65|I/T|aTa/aCa|||1|||	C|missense_variant|MODERATE|OFD1|ENSFCTG00005002020|Transcript|ENSFCTT00005005264|protein_coding|3/19||||209|209|70|I/T|aTa/aCa|||1|||	C|missense_variant|MODERATE|OFD1|ENSFCTG00005002020|Transcript|ENSFCTT00005005269|protein_coding|3/22||||539|68|23|I/T|aTa/aCa|||1|||	C|missense_variant|MODERATE|OFD1|ENSFCTG00005002020|Transcript|ENSFCTT00005005274|protein_coding|3/22||||206|206|69|I/T|aTa/aCa|||1|||	C|missense_variant|MODERATE|OFD1|ENSFCTG00005002020|Transcript|ENSFCTT00005005277|protein_coding|7/22||||752|194|65|I/T|aTa/aCa|||1|||	C|missense_variant|MODERATE|OFD1|ENSFCTG00005002020|Transcript|ENSFCTT00005005278|protein_coding|7/26||||752|194|65|I/T|aTa/aCa|||1|||	C|missense_variant|MODERATE|OFD1|ENSFCTG00005002020|Transcript|ENSFCTT00005005280|protein_coding|7/24||||752|194|65|I/T|aTa/aCa|||1|||
X	10507153	GCACC	G	0/1	-|frameshift_variant|HIGH|OFD1|ENSFCTG00005002020|Transcript|ENSFCTT00005005254|protein_coding|5/21||||561-564|561-564|187-188|GT/X|ggCACC/gg|||1|||	-|frameshift_variant|HIGH|OFD1|ENSFCTG00005002020|Transcript|ENSFCTT00005005258|protein_coding|3/18||||673-676|198-201|66-67|GT/X|ggCACC/gg|||1|||	-|frameshift_variant|HIGH|OFD1|ENSFCTG00005002020|Transcript|ENSFCTT00005005264|protein_coding|3/19||||213-216|213-216|71-72|GT/X|ggCACC/gg|||1|||	-|frameshift_variant|HIGH|OFD1|ENSFCTG00005002020|Transcript|ENSFCTT00005005269|protein_coding|3/22||||543-546|72-75|24-25|GT/X|ggCACC/gg|||1|||	-|frameshift_variant|HIGH|OFD1|ENSFCTG00005002020|Transcript|ENSFCTT00005005274|protein_coding|3/22||||210-213|210-213|70-71|GT/X|ggCACC/gg|||1|||	-|frameshift_variant|HIGH|OFD1|ENSFCTG00005002020|Transcript|ENSFCTT00005005277|protein_coding|7/22||||756-759|198-201|66-67|GT/X|ggCACC/gg|||1|||	-|frameshift_variant|HIGH|OFD1|ENSFCTG00005002020|Transcript|ENSFCTT00005005278|protein_coding|7/26||||756-759|198-201|66-67|GT/X|ggCACC/gg|||1|||	-|frameshift_variant|HIGH|OFD1|ENSFCTG00005002020|Transcript|ENSFCTT00005005280|protein_coding|7/24||||756-759|198-201|66-67|GT/X|ggCACC/gg|||1|||
X	10507157	C	CTGTT	0/1	TGTT|frameshift_variant|HIGH|OFD1|ENSFCTG00005002020|Transcript|ENSFCTT00005005254|protein_coding|5/21||||564-565|564-565|188-189|-/CX|-/TGTT|||1|||	TGTT|frameshift_variant|HIGH|OFD1|ENSFCTG00005002020|Transcript|ENSFCTT00005005258|protein_coding|3/18||||676-677|201-202|67-68|-/CX|-/TGTT|||1|||	TGTT|frameshift_variant|HIGH|OFD1|ENSFCTG00005002020|Transcript|ENSFCTT00005005264|protein_coding|3/19||||216-217|216-217|72-73|-/CX|-/TGTT|||1|||	TGTT|frameshift_variant|HIGH|OFD1|ENSFCTG00005002020|Transcript|ENSFCTT00005005269|protein_coding|3/22||||546-547|75-76|25-26|-/CX|-/TGTT|||1|||	TGTT|frameshift_variant|HIGH|OFD1|ENSFCTG00005002020|Transcript|ENSFCTT00005005274|protein_coding|3/22||||213-214|213-214|71-72|-/CX|-/TGTT|||1|||	TGTT|frameshift_variant|HIGH|OFD1|ENSFCTG00005002020|Transcript|ENSFCTT00005005277|protein_coding|7/22||||759-760|201-202|67-68|-/CX|-/TGTT|||1|||	TGTT|frameshift_variant|HIGH|OFD1|ENSFCTG00005002020|Transcript|ENSFCTT00005005278|protein_coding|7/26||||759-760|201-202|67-68|-/CX|-/TGTT|||1|||	TGTT|frameshift_variant|HIGH|OFD1|ENSFCTG00005002020|Transcript|ENSFCTT00005005280|protein_coding|7/24||||759-760|201-202|67-68|-/CX|-/TGTT|||1|||	TGTT|upstream_gene_variant|MODIFIER||ENSFCTG00005002053|Transcript|ENSFCTT00005005334|protein_coding|||||||||||4626|-1|||	TGTT|upstream_gene_variant|MODIFIER||ENSFCTG00005002053|Transcript|ENSFCTT00005005340|protein_coding|||||||||||4324|-1|||	TGTT|upstream_gene_variant|MODIFIER||ENSFCTG00005002053|Transcript|ENSFCTT00005005344|protein_coding|||||||||||4627|-1|||	TGTT|upstream_gene_variant|MODIFIER||ENSFCTG00005002053|Transcript|ENSFCTT00005005348|protein_coding|||||||||||4626|-1|||
X	10507164	T	G	0/1	G|missense_variant|MODERATE|OFD1|ENSFCTG00005002020|Transcript|ENSFCTT00005005254|protein_coding|5/21||||571|571|191|S/A|Tct/Gct|||1|||	G|missense_variant|MODERATE|OFD1|ENSFCTG00005002020|Transcript|ENSFCTT00005005258|protein_coding|3/18||||683|208|70|S/A|Tct/Gct|||1|||	G|missense_variant|MODERATE|OFD1|ENSFCTG00005002020|Transcript|ENSFCTT00005005264|protein_coding|3/19||||223|223|75|S/A|Tct/Gct|||1|||	G|missense_variant|MODERATE|OFD1|ENSFCTG00005002020|Transcript|ENSFCTT00005005269|protein_coding|3/22||||553|82|28|S/A|Tct/Gct|||1|||	G|missense_variant|MODERATE|OFD1|ENSFCTG00005002020|Transcript|ENSFCTT00005005274|protein_coding|3/22||||220|220|74|S/A|Tct/Gct|||1|||	G|missense_variant|MODERATE|OFD1|ENSFCTG00005002020|Transcript|ENSFCTT00005005277|protein_coding|7/22||||766|208|70|S/A|Tct/Gct|||1|||	G|missense_variant|MODERATE|OFD1|ENSFCTG00005002020|Transcript|ENSFCTT00005005278|protein_coding|7/26||||766|208|70|S/A|Tct/Gct|||1|||	G|missense_variant|MODERATE|OFD1|ENSFCTG00005002020|Transcript|ENSFCTT00005005280|protein_coding|7/24||||766|208|70|S/A|Tct/Gct|||1|||
X	10507182	T	A	0/1	A|missense_variant|MODERATE|OFD1|ENSFCTG00005002020|Transcript|ENSFCTT00005005254|protein_coding|5/21||||589|589|197|L/M|Ttg/Atg|||1|||	A|missense_variant|MODERATE|OFD1|ENSFCTG00005002020|Transcript|ENSFCTT00005005258|protein_coding|3/18||||701|226|76|L/M|Ttg/Atg|||1|||	A|missense_variant|MODERATE|OFD1|ENSFCTG00005002020|Transcript|ENSFCTT00005005264|protein_coding|3/19||||241|241|81|L/M|Ttg/Atg|||1|||	A|missense_variant|MODERATE|OFD1|ENSFCTG00005002020|Transcript|ENSFCTT00005005269|protein_coding|3/22||||571|100|34|L/M|Ttg/Atg|||1|||	A|missense_variant|MODERATE|OFD1|ENSFCTG00005002020|Transcript|ENSFCTT00005005274|protein_coding|3/22||||238|238|80|L/M|Ttg/Atg|||1|||	A|missense_variant|MODERATE|OFD1|ENSFCTG00005002020|Transcript|ENSFCTT00005005277|protein_coding|7/22||||784|226|76|L/M|Ttg/Atg|||1|||	A|missense_variant|MODERATE|OFD1|ENSFCTG00005002020|Transcript|ENSFCTT00005005278|protein_coding|7/26||||784|226|76|L/M|Ttg/Atg|||1|||	A|missense_variant|MODERATE|OFD1|ENSFCTG00005002020|Transcript|ENSFCTT00005005280|protein_coding|7/24||||784|226|76|L/M|Ttg/Atg|||1|||
X	10507190	A	C	0/1	C|missense_variant|MODERATE|OFD1|ENSFCTG00005002020|Transcript|ENSFCTT00005005254|protein_coding|5/21||||597|597|199|R/S|agA/agC|||1|||	C|missense_variant|MODERATE|OFD1|ENSFCTG00005002020|Transcript|ENSFCTT00005005258|protein_coding|3/18||||709|234|78|R/S|agA/agC|||1|||	C|missense_variant|MODERATE|OFD1|ENSFCTG00005002020|Transcript|ENSFCTT00005005264|protein_coding|3/19||||249|249|83|R/S|agA/agC|||1|||	C|missense_variant|MODERATE|OFD1|ENSFCTG00005002020|Transcript|ENSFCTT00005005269|protein_coding|3/22||||579|108|36|R/S|agA/agC|||1|||	C|missense_variant|MODERATE|OFD1|ENSFCTG00005002020|Transcript|ENSFCTT00005005274|protein_coding|3/22||||246|246|82|R/S|agA/agC|||1|||	C|missense_variant|MODERATE|OFD1|ENSFCTG00005002020|Transcript|ENSFCTT00005005277|protein_coding|7/22||||792|234|78|R/S|agA/agC|||1|||	C|missense_variant|MODERATE|OFD1|ENSFCTG00005002020|Transcript|ENSFCTT00005005278|protein_coding|7/26||||792|234|78|R/S|agA/agC|||1|||	C|missense_variant|MODERATE|OFD1|ENSFCTG00005002020|Transcript|ENSFCTT00005005280|protein_coding|7/24||||792|234|78|R/S|agA/agC|||1|||
X	10507221	T	C	0/1	C|missense_variant|MODERATE|OFD1|ENSFCTG00005002020|Transcript|ENSFCTT00005005254|protein_coding|5/21||||628|628|210|F/L|Ttt/Ctt|||1|||	C|missense_variant|MODERATE|OFD1|ENSFCTG00005002020|Transcript|ENSFCTT00005005258|protein_coding|3/18||||740|265|89|F/L|Ttt/Ctt|||1|||	C|missense_variant|MODERATE|OFD1|ENSFCTG00005002020|Transcript|ENSFCTT00005005264|protein_coding|3/19||||280|280|94|F/L|Ttt/Ctt|||1|||	C|missense_variant|MODERATE|OFD1|ENSFCTG00005002020|Transcript|ENSFCTT00005005269|protein_coding|3/22||||610|139|47|F/L|Ttt/Ctt|||1|||	C|missense_variant|MODERATE|OFD1|ENSFCTG00005002020|Transcript|ENSFCTT00005005274|protein_coding|3/22||||277|277|93|F/L|Ttt/Ctt|||1|||	C|missense_variant|MODERATE|OFD1|ENSFCTG00005002020|Transcript|ENSFCTT00005005277|protein_coding|7/22||||823|265|89|F/L|Ttt/Ctt|||1|||	C|missense_variant|MODERATE|OFD1|ENSFCTG00005002020|Transcript|ENSFCTT00005005278|protein_coding|7/26||||823|265|89|F/L|Ttt/Ctt|||1|||	C|missense_variant|MODERATE|OFD1|ENSFCTG00005002020|Transcript|ENSFCTT00005005280|protein_coding|7/24||||823|265|89|F/L|Ttt/Ctt|||1|||
X	10507225	C	T	0/1	T|missense_variant|MODERATE|OFD1|ENSFCTG00005002020|Transcript|ENSFCTT00005005254|protein_coding|5/21||||632|632|211|P/L|cCg/cTg|||1|||	T|missense_variant|MODERATE|OFD1|ENSFCTG00005002020|Transcript|ENSFCTT00005005258|protein_coding|3/18||||744|269|90|P/L|cCg/cTg|||1|||	T|missense_variant|MODERATE|OFD1|ENSFCTG00005002020|Transcript|ENSFCTT00005005264|protein_coding|3/19||||284|284|95|P/L|cCg/cTg|||1|||	T|missense_variant|MODERATE|OFD1|ENSFCTG00005002020|Transcript|ENSFCTT00005005269|protein_coding|3/22||||614|143|48|P/L|cCg/cTg|||1|||	T|missense_variant|MODERATE|OFD1|ENSFCTG00005002020|Transcript|ENSFCTT00005005274|protein_coding|3/22||||281|281|94|P/L|cCg/cTg|||1|||	T|missense_variant|MODERATE|OFD1|ENSFCTG00005002020|Transcript|ENSFCTT00005005277|protein_coding|7/22||||827|269|90|P/L|cCg/cTg|||1|||	T|missense_variant|MODERATE|OFD1|ENSFCTG00005002020|Transcript|ENSFCTT00005005278|protein_coding|7/26||||827|269|90|P/L|cCg/cTg|||1|||	T|missense_variant|MODERATE|OFD1|ENSFCTG00005002020|Transcript|ENSFCTT00005005280|protein_coding|7/24||||827|269|90|P/L|cCg/cTg|||1|||
X	10507233	G	C	0/1	C|missense_variant|MODERATE|OFD1|ENSFCTG00005002020|Transcript|ENSFCTT00005005254|protein_coding|5/21||||640|640|214|G/R|Ggt/Cgt|||1|||	C|missense_variant|MODERATE|OFD1|ENSFCTG00005002020|Transcript|ENSFCTT00005005258|protein_coding|3/18||||752|277|93|G/R|Ggt/Cgt|||1|||	C|missense_variant|MODERATE|OFD1|ENSFCTG00005002020|Transcript|ENSFCTT00005005264|protein_coding|3/19||||292|292|98|G/R|Ggt/Cgt|||1|||	C|missense_variant|MODERATE|OFD1|ENSFCTG00005002020|Transcript|ENSFCTT00005005269|protein_coding|3/22||||622|151|51|G/R|Ggt/Cgt|||1|||	C|missense_variant|MODERATE|OFD1|ENSFCTG00005002020|Transcript|ENSFCTT00005005274|protein_coding|3/22||||289|289|97|G/R|Ggt/Cgt|||1|||	C|missense_variant|MODERATE|OFD1|ENSFCTG00005002020|Transcript|ENSFCTT00005005277|protein_coding|7/22||||835|277|93|G/R|Ggt/Cgt|||1|||	C|missense_variant|MODERATE|OFD1|ENSFCTG00005002020|Transcript|ENSFCTT00005005278|protein_coding|7/26||||835|277|93|G/R|Ggt/Cgt|||1|||	C|missense_variant|MODERATE|OFD1|ENSFCTG00005002020|Transcript|ENSFCTT00005005280|protein_coding|7/24||||835|277|93|G/R|Ggt/Cgt|||1|||
X	10507234	G	A	0/1	A|missense_variant|MODERATE|OFD1|ENSFCTG00005002020|Transcript|ENSFCTT00005005254|protein_coding|5/21||||641|641|214|G/D|gGt/gAt|||1|||	A|missense_variant|MODERATE|OFD1|ENSFCTG00005002020|Transcript|ENSFCTT00005005258|protein_coding|3/18||||753|278|93|G/D|gGt/gAt|||1|||	A|missense_variant|MODERATE|OFD1|ENSFCTG00005002020|Transcript|ENSFCTT00005005264|protein_coding|3/19||||293|293|98|G/D|gGt/gAt|||1|||	A|missense_variant|MODERATE|OFD1|ENSFCTG00005002020|Transcript|ENSFCTT00005005269|protein_coding|3/22||||623|152|51|G/D|gGt/gAt|||1|||	A|missense_variant|MODERATE|OFD1|ENSFCTG00005002020|Transcript|ENSFCTT00005005274|protein_coding|3/22||||290|290|97|G/D|gGt/gAt|||1|||	A|missense_variant|MODERATE|OFD1|ENSFCTG00005002020|Transcript|ENSFCTT00005005277|protein_coding|7/22||||836|278|93|G/D|gGt/gAt|||1|||	A|missense_variant|MODERATE|OFD1|ENSFCTG00005002020|Transcript|ENSFCTT00005005278|protein_coding|7/26||||836|278|93|G/D|gGt/gAt|||1|||	A|missense_variant|MODERATE|OFD1|ENSFCTG00005002020|Transcript|ENSFCTT00005005280|protein_coding|7/24||||836|278|93|G/D|gGt/gAt|||1|||
X	10507236	G	T	0/1	T|missense_variant|MODERATE|OFD1|ENSFCTG00005002020|Transcript|ENSFCTT00005005254|protein_coding|5/21||||643|643|215|V/L|Gtg/Ttg|||1|||	T|missense_variant|MODERATE|OFD1|ENSFCTG00005002020|Transcript|ENSFCTT00005005258|protein_coding|3/18||||755|280|94|V/L|Gtg/Ttg|||1|||	T|missense_variant|MODERATE|OFD1|ENSFCTG00005002020|Transcript|ENSFCTT00005005264|protein_coding|3/19||||295|295|99|V/L|Gtg/Ttg|||1|||	T|missense_variant|MODERATE|OFD1|ENSFCTG00005002020|Transcript|ENSFCTT00005005269|protein_coding|3/22||||625|154|52|V/L|Gtg/Ttg|||1|||	T|missense_variant|MODERATE|OFD1|ENSFCTG00005002020|Transcript|ENSFCTT00005005274|protein_coding|3/22||||292|292|98|V/L|Gtg/Ttg|||1|||	T|missense_variant|MODERATE|OFD1|ENSFCTG00005002020|Transcript|ENSFCTT00005005277|protein_coding|7/22||||838|280|94|V/L|Gtg/Ttg|||1|||	T|missense_variant|MODERATE|OFD1|ENSFCTG00005002020|Transcript|ENSFCTT00005005278|protein_coding|7/26||||838|280|94|V/L|Gtg/Ttg|||1|||	T|missense_variant|MODERATE|OFD1|ENSFCTG00005002020|Transcript|ENSFCTT00005005280|protein_coding|7/24||||838|280|94|V/L|Gtg/Ttg|||1|||
X	10509264	G	A	0/1	A|missense_variant|MODERATE|OFD1|ENSFCTG00005002020|Transcript|ENSFCTT00005005254|protein_coding|6/21||||709|709|237|G/S|Ggt/Agt|||1|||	A|missense_variant|MODERATE|OFD1|ENSFCTG00005002020|Transcript|ENSFCTT00005005258|protein_coding|4/18||||821|346|116|G/S|Ggt/Agt|||1|||	A|missense_variant|MODERATE|OFD1|ENSFCTG00005002020|Transcript|ENSFCTT00005005264|protein_coding|4/19||||361|361|121|G/S|Ggt/Agt|||1|||	A|missense_variant|MODERATE|OFD1|ENSFCTG00005002020|Transcript|ENSFCTT00005005269|protein_coding|4/22||||691|220|74|G/S|Ggt/Agt|||1|||	A|missense_variant|MODERATE|OFD1|ENSFCTG00005002020|Transcript|ENSFCTT00005005274|protein_coding|4/22||||358|358|120|G/S|Ggt/Agt|||1|||	A|missense_variant|MODERATE|OFD1|ENSFCTG00005002020|Transcript|ENSFCTT00005005277|protein_coding|8/22||||904|346|116|G/S|Ggt/Agt|||1|||	A|missense_variant|MODERATE|OFD1|ENSFCTG00005002020|Transcript|ENSFCTT00005005278|protein_coding|8/26||||904|346|116|G/S|Ggt/Agt|||1|||	A|missense_variant|MODERATE|OFD1|ENSFCTG00005002020|Transcript|ENSFCTT00005005280|protein_coding|8/24||||904|346|116|G/S|Ggt/Agt|||1|||
X	10509295	A	G	1/1	G|missense_variant&splice_region_variant|MODERATE|OFD1|ENSFCTG00005002020|Transcript|ENSFCTT00005005254|protein_coding|6/21||||740|740|247|N/S|aAt/aGt|||1|||
X	10509298	G	T	0/1	T|splice_donor_variant|HIGH|OFD1|ENSFCTG00005002020|Transcript|ENSFCTT00005005254|protein_coding||6/20||||||||||1|||
X	10516667	G	C	0/1	C|missense_variant|MODERATE|OFD1|ENSFCTG00005002020|Transcript|ENSFCTT00005005254|protein_coding|7/21||||754|754|252|E/Q|Gag/Cag|||1|||	C|missense_variant|MODERATE|OFD1|ENSFCTG00005002020|Transcript|ENSFCTT00005005258|protein_coding|6/18||||881|406|136|E/Q|Gag/Cag|||1|||	C|missense_variant|MODERATE|OFD1|ENSFCTG00005002020|Transcript|ENSFCTT00005005264|protein_coding|6/19||||421|421|141|E/Q|Gag/Cag|||1|||	C|missense_variant|MODERATE|OFD1|ENSFCTG00005002020|Transcript|ENSFCTT00005005269|protein_coding|6/22||||751|280|94|E/Q|Gag/Cag|||1|||	C|missense_variant|MODERATE|OFD1|ENSFCTG00005002020|Transcript|ENSFCTT00005005274|protein_coding|6/22||||418|418|140|E/Q|Gag/Cag|||1|||	C|missense_variant|MODERATE|OFD1|ENSFCTG00005002020|Transcript|ENSFCTT00005005277|protein_coding|10/22||||964|406|136|E/Q|Gag/Cag|||1|||	C|missense_variant|MODERATE|OFD1|ENSFCTG00005002020|Transcript|ENSFCTT00005005278|protein_coding|10/26||||964|406|136|E/Q|Gag/Cag|||1|||	C|missense_variant|MODERATE|OFD1|ENSFCTG00005002020|Transcript|ENSFCTT00005005280|protein_coding|10/24||||964|406|136|E/Q|Gag/Cag|||1|||
X	10516677	A	G	0/1	G|missense_variant|MODERATE|OFD1|ENSFCTG00005002020|Transcript|ENSFCTT00005005254|protein_coding|7/21||||764|764|255|K/R|aAa/aGa|||1|||	G|missense_variant|MODERATE|OFD1|ENSFCTG00005002020|Transcript|ENSFCTT00005005258|protein_coding|6/18||||891|416|139|K/R|aAa/aGa|||1|||	G|missense_variant|MODERATE|OFD1|ENSFCTG00005002020|Transcript|ENSFCTT00005005264|protein_coding|6/19||||431|431|144|K/R|aAa/aGa|||1|||	G|missense_variant|MODERATE|OFD1|ENSFCTG00005002020|Transcript|ENSFCTT00005005269|protein_coding|6/22||||761|290|97|K/R|aAa/aGa|||1|||	G|missense_variant|MODERATE|OFD1|ENSFCTG00005002020|Transcript|ENSFCTT00005005274|protein_coding|6/22||||428|428|143|K/R|aAa/aGa|||1|||	G|missense_variant|MODERATE|OFD1|ENSFCTG00005002020|Transcript|ENSFCTT00005005277|protein_coding|10/22||||974|416|139|K/R|aAa/aGa|||1|||	G|missense_variant|MODERATE|OFD1|ENSFCTG00005002020|Transcript|ENSFCTT00005005278|protein_coding|10/26||||974|416|139|K/R|aAa/aGa|||1|||	G|missense_variant|MODERATE|OFD1|ENSFCTG00005002020|Transcript|ENSFCTT00005005280|protein_coding|10/24||||974|416|139|K/R|aAa/aGa|||1|||
X	10516682	G	A	0/1	A|missense_variant|MODERATE|OFD1|ENSFCTG00005002020|Transcript|ENSFCTT00005005254|protein_coding|7/21||||769|769|257|V/M|Gtg/Atg|||1|||	A|missense_variant|MODERATE|OFD1|ENSFCTG00005002020|Transcript|ENSFCTT00005005258|protein_coding|6/18||||896|421|141|V/M|Gtg/Atg|||1|||	A|missense_variant|MODERATE|OFD1|ENSFCTG00005002020|Transcript|ENSFCTT00005005264|protein_coding|6/19||||436|436|146|V/M|Gtg/Atg|||1|||	A|missense_variant|MODERATE|OFD1|ENSFCTG00005002020|Transcript|ENSFCTT00005005269|protein_coding|6/22||||766|295|99|V/M|Gtg/Atg|||1|||	A|missense_variant|MODERATE|OFD1|ENSFCTG00005002020|Transcript|ENSFCTT00005005274|protein_coding|6/22||||433|433|145|V/M|Gtg/Atg|||1|||	A|missense_variant|MODERATE|OFD1|ENSFCTG00005002020|Transcript|ENSFCTT00005005277|protein_coding|10/22||||979|421|141|V/M|Gtg/Atg|||1|||	A|missense_variant|MODERATE|OFD1|ENSFCTG00005002020|Transcript|ENSFCTT00005005278|protein_coding|10/26||||979|421|141|V/M|Gtg/Atg|||1|||	A|missense_variant|MODERATE|OFD1|ENSFCTG00005002020|Transcript|ENSFCTT00005005280|protein_coding|10/24||||979|421|141|V/M|Gtg/Atg|||1|||
X	10516686	C	A	0/1	A|missense_variant|MODERATE|OFD1|ENSFCTG00005002020|Transcript|ENSFCTT00005005254|protein_coding|7/21||||773|773|258|A/E|gCa/gAa|||1|||	A|missense_variant|MODERATE|OFD1|ENSFCTG00005002020|Transcript|ENSFCTT00005005258|protein_coding|6/18||||900|425|142|A/E|gCa/gAa|||1|||	A|missense_variant|MODERATE|OFD1|ENSFCTG00005002020|Transcript|ENSFCTT00005005264|protein_coding|6/19||||440|440|147|A/E|gCa/gAa|||1|||	A|missense_variant|MODERATE|OFD1|ENSFCTG00005002020|Transcript|ENSFCTT00005005269|protein_coding|6/22||||770|299|100|A/E|gCa/gAa|||1|||	A|missense_variant|MODERATE|OFD1|ENSFCTG00005002020|Transcript|ENSFCTT00005005274|protein_coding|6/22||||437|437|146|A/E|gCa/gAa|||1|||	A|missense_variant|MODERATE|OFD1|ENSFCTG00005002020|Transcript|ENSFCTT00005005277|protein_coding|10/22||||983|425|142|A/E|gCa/gAa|||1|||	A|missense_variant|MODERATE|OFD1|ENSFCTG00005002020|Transcript|ENSFCTT00005005278|protein_coding|10/26||||983|425|142|A/E|gCa/gAa|||1|||	A|missense_variant|MODERATE|OFD1|ENSFCTG00005002020|Transcript|ENSFCTT00005005280|protein_coding|10/24||||983|425|142|A/E|gCa/gAa|||1|||
X	10516706	G	A	0/1	A|missense_variant|MODERATE|OFD1|ENSFCTG00005002020|Transcript|ENSFCTT00005005254|protein_coding|7/21||||793|793|265|A/T|Gcg/Acg|||1|||	A|missense_variant|MODERATE|OFD1|ENSFCTG00005002020|Transcript|ENSFCTT00005005258|protein_coding|6/18||||920|445|149|A/T|Gcg/Acg|||1|||	A|missense_variant|MODERATE|OFD1|ENSFCTG00005002020|Transcript|ENSFCTT00005005264|protein_coding|6/19||||460|460|154|A/T|Gcg/Acg|||1|||	A|missense_variant|MODERATE|OFD1|ENSFCTG00005002020|Transcript|ENSFCTT00005005269|protein_coding|6/22||||790|319|107|A/T|Gcg/Acg|||1|||	A|missense_variant|MODERATE|OFD1|ENSFCTG00005002020|Transcript|ENSFCTT00005005274|protein_coding|6/22||||457|457|153|A/T|Gcg/Acg|||1|||	A|missense_variant|MODERATE|OFD1|ENSFCTG00005002020|Transcript|ENSFCTT00005005277|protein_coding|10/22||||1003|445|149|A/T|Gcg/Acg|||1|||	A|missense_variant|MODERATE|OFD1|ENSFCTG00005002020|Transcript|ENSFCTT00005005278|protein_coding|10/26||||1003|445|149|A/T|Gcg/Acg|||1|||	A|missense_variant|MODERATE|OFD1|ENSFCTG00005002020|Transcript|ENSFCTT00005005280|protein_coding|10/24||||1003|445|149|A/T|Gcg/Acg|||1|||
X	10516707	C	A	0/1	A|missense_variant|MODERATE|OFD1|ENSFCTG00005002020|Transcript|ENSFCTT00005005254|protein_coding|7/21||||794|794|265|A/E|gCg/gAg|||1|||	A|missense_variant|MODERATE|OFD1|ENSFCTG00005002020|Transcript|ENSFCTT00005005258|protein_coding|6/18||||921|446|149|A/E|gCg/gAg|||1|||	A|missense_variant|MODERATE|OFD1|ENSFCTG00005002020|Transcript|ENSFCTT00005005264|protein_coding|6/19||||461|461|154|A/E|gCg/gAg|||1|||	A|missense_variant|MODERATE|OFD1|ENSFCTG00005002020|Transcript|ENSFCTT00005005269|protein_coding|6/22||||791|320|107|A/E|gCg/gAg|||1|||	A|missense_variant|MODERATE|OFD1|ENSFCTG00005002020|Transcript|ENSFCTT00005005274|protein_coding|6/22||||458|458|153|A/E|gCg/gAg|||1|||	A|missense_variant|MODERATE|OFD1|ENSFCTG00005002020|Transcript|ENSFCTT00005005277|protein_coding|10/22||||1004|446|149|A/E|gCg/gAg|||1|||	A|missense_variant|MODERATE|OFD1|ENSFCTG00005002020|Transcript|ENSFCTT00005005278|protein_coding|10/26||||1004|446|149|A/E|gCg/gAg|||1|||	A|missense_variant|MODERATE|OFD1|ENSFCTG00005002020|Transcript|ENSFCTT00005005280|protein_coding|10/24||||1004|446|149|A/E|gCg/gAg|||1|||
X	10516744	G	T	0/1	T|missense_variant|MODERATE|OFD1|ENSFCTG00005002020|Transcript|ENSFCTT00005005254|protein_coding|7/21||||831|831|277|L/F|ttG/ttT|||1|||	T|missense_variant|MODERATE|OFD1|ENSFCTG00005002020|Transcript|ENSFCTT00005005258|protein_coding|6/18||||958|483|161|L/F|ttG/ttT|||1|||	T|missense_variant|MODERATE|OFD1|ENSFCTG00005002020|Transcript|ENSFCTT00005005264|protein_coding|6/19||||498|498|166|L/F|ttG/ttT|||1|||	T|missense_variant|MODERATE|OFD1|ENSFCTG00005002020|Transcript|ENSFCTT00005005269|protein_coding|6/22||||828|357|119|L/F|ttG/ttT|||1|||	T|missense_variant|MODERATE|OFD1|ENSFCTG00005002020|Transcript|ENSFCTT00005005274|protein_coding|6/22||||495|495|165|L/F|ttG/ttT|||1|||	T|missense_variant|MODERATE|OFD1|ENSFCTG00005002020|Transcript|ENSFCTT00005005277|protein_coding|10/22||||1041|483|161|L/F|ttG/ttT|||1|||	T|missense_variant|MODERATE|OFD1|ENSFCTG00005002020|Transcript|ENSFCTT00005005278|protein_coding|10/26||||1041|483|161|L/F|ttG/ttT|||1|||	T|missense_variant|MODERATE|OFD1|ENSFCTG00005002020|Transcript|ENSFCTT00005005280|protein_coding|10/24||||1041|483|161|L/F|ttG/ttT|||1|||
X	10516748	G	A	0/1	A|missense_variant|MODERATE|OFD1|ENSFCTG00005002020|Transcript|ENSFCTT00005005254|protein_coding|7/21||||835|835|279|G/S|Ggc/Agc|||1|||	A|missense_variant|MODERATE|OFD1|ENSFCTG00005002020|Transcript|ENSFCTT00005005258|protein_coding|6/18||||962|487|163|G/S|Ggc/Agc|||1|||	A|missense_variant|MODERATE|OFD1|ENSFCTG00005002020|Transcript|ENSFCTT00005005264|protein_coding|6/19||||502|502|168|G/S|Ggc/Agc|||1|||	A|missense_variant|MODERATE|OFD1|ENSFCTG00005002020|Transcript|ENSFCTT00005005269|protein_coding|6/22||||832|361|121|G/S|Ggc/Agc|||1|||	A|missense_variant|MODERATE|OFD1|ENSFCTG00005002020|Transcript|ENSFCTT00005005274|protein_coding|6/22||||499|499|167|G/S|Ggc/Agc|||1|||	A|missense_variant|MODERATE|OFD1|ENSFCTG00005002020|Transcript|ENSFCTT00005005277|protein_coding|10/22||||1045|487|163|G/S|Ggc/Agc|||1|||	A|missense_variant|MODERATE|OFD1|ENSFCTG00005002020|Transcript|ENSFCTT00005005278|protein_coding|10/26||||1045|487|163|G/S|Ggc/Agc|||1|||	A|missense_variant|MODERATE|OFD1|ENSFCTG00005002020|Transcript|ENSFCTT00005005280|protein_coding|10/24||||1045|487|163|G/S|Ggc/Agc|||1|||
X	10516751	C	A	0/1	A|missense_variant|MODERATE|OFD1|ENSFCTG00005002020|Transcript|ENSFCTT00005005254|protein_coding|7/21||||838|838|280|Q/K|Caa/Aaa|||1|||	A|missense_variant|MODERATE|OFD1|ENSFCTG00005002020|Transcript|ENSFCTT00005005258|protein_coding|6/18||||965|490|164|Q/K|Caa/Aaa|||1|||	A|missense_variant|MODERATE|OFD1|ENSFCTG00005002020|Transcript|ENSFCTT00005005264|protein_coding|6/19||||505|505|169|Q/K|Caa/Aaa|||1|||	A|missense_variant|MODERATE|OFD1|ENSFCTG00005002020|Transcript|ENSFCTT00005005269|protein_coding|6/22||||835|364|122|Q/K|Caa/Aaa|||1|||	A|missense_variant|MODERATE|OFD1|ENSFCTG00005002020|Transcript|ENSFCTT00005005274|protein_coding|6/22||||502|502|168|Q/K|Caa/Aaa|||1|||	A|missense_variant|MODERATE|OFD1|ENSFCTG00005002020|Transcript|ENSFCTT00005005277|protein_coding|10/22||||1048|490|164|Q/K|Caa/Aaa|||1|||	A|missense_variant|MODERATE|OFD1|ENSFCTG00005002020|Transcript|ENSFCTT00005005278|protein_coding|10/26||||1048|490|164|Q/K|Caa/Aaa|||1|||	A|missense_variant|MODERATE|OFD1|ENSFCTG00005002020|Transcript|ENSFCTT00005005280|protein_coding|10/24||||1048|490|164|Q/K|Caa/Aaa|||1|||
X	10518808	A	G	0/1	G|missense_variant|MODERATE|OFD1|ENSFCTG00005002020|Transcript|ENSFCTT00005005254|protein_coding|8/21||||954|954|318|I/M|atA/atG|||1|||	G|missense_variant|MODERATE|OFD1|ENSFCTG00005002020|Transcript|ENSFCTT00005005258|protein_coding|7/18||||1081|606|202|I/M|atA/atG|||1|||	G|missense_variant|MODERATE|OFD1|ENSFCTG00005002020|Transcript|ENSFCTT00005005264|protein_coding|7/19||||621|621|207|I/M|atA/atG|||1|||	G|missense_variant|MODERATE|OFD1|ENSFCTG00005002020|Transcript|ENSFCTT00005005269|protein_coding|7/22||||951|480|160|I/M|atA/atG|||1|||	G|missense_variant|MODERATE|OFD1|ENSFCTG00005002020|Transcript|ENSFCTT00005005274|protein_coding|7/22||||618|618|206|I/M|atA/atG|||1|||	G|missense_variant|MODERATE|OFD1|ENSFCTG00005002020|Transcript|ENSFCTT00005005277|protein_coding|11/22||||1164|606|202|I/M|atA/atG|||1|||	G|missense_variant|MODERATE|OFD1|ENSFCTG00005002020|Transcript|ENSFCTT00005005278|protein_coding|11/26||||1164|606|202|I/M|atA/atG|||1|||	G|missense_variant|MODERATE|OFD1|ENSFCTG00005002020|Transcript|ENSFCTT00005005280|protein_coding|11/24||||1164|606|202|I/M|atA/atG|||1|||
X	10518822	G	A	0/1	A|missense_variant|MODERATE|OFD1|ENSFCTG00005002020|Transcript|ENSFCTT00005005254|protein_coding|8/21||||968|968|323|R/Q|cGg/cAg|||1|||	A|missense_variant|MODERATE|OFD1|ENSFCTG00005002020|Transcript|ENSFCTT00005005258|protein_coding|7/18||||1095|620|207|R/Q|cGg/cAg|||1|||	A|missense_variant|MODERATE|OFD1|ENSFCTG00005002020|Transcript|ENSFCTT00005005264|protein_coding|7/19||||635|635|212|R/Q|cGg/cAg|||1|||	A|missense_variant|MODERATE|OFD1|ENSFCTG00005002020|Transcript|ENSFCTT00005005269|protein_coding|7/22||||965|494|165|R/Q|cGg/cAg|||1|||	A|missense_variant|MODERATE|OFD1|ENSFCTG00005002020|Transcript|ENSFCTT00005005274|protein_coding|7/22||||632|632|211|R/Q|cGg/cAg|||1|||	A|missense_variant|MODERATE|OFD1|ENSFCTG00005002020|Transcript|ENSFCTT00005005277|protein_coding|11/22||||1178|620|207|R/Q|cGg/cAg|||1|||	A|missense_variant|MODERATE|OFD1|ENSFCTG00005002020|Transcript|ENSFCTT00005005278|protein_coding|11/26||||1178|620|207|R/Q|cGg/cAg|||1|||	A|missense_variant|MODERATE|OFD1|ENSFCTG00005002020|Transcript|ENSFCTT00005005280|protein_coding|11/24||||1178|620|207|R/Q|cGg/cAg|||1|||
X	10519479	G	A	0/1	A|missense_variant|MODERATE|OFD1|ENSFCTG00005002020|Transcript|ENSFCTT00005005254|protein_coding|9/21||||1127|1127|376|R/K|aGg/aAg|||1|||	A|missense_variant|MODERATE|OFD1|ENSFCTG00005002020|Transcript|ENSFCTT00005005258|protein_coding|8/18||||1254|779|260|R/K|aGg/aAg|||1|||	A|missense_variant|MODERATE|OFD1|ENSFCTG00005002020|Transcript|ENSFCTT00005005264|protein_coding|8/19||||794|794|265|R/K|aGg/aAg|||1|||	A|missense_variant|MODERATE|OFD1|ENSFCTG00005002020|Transcript|ENSFCTT00005005269|protein_coding|8/22||||1124|653|218|R/K|aGg/aAg|||1|||	A|missense_variant|MODERATE|OFD1|ENSFCTG00005002020|Transcript|ENSFCTT00005005274|protein_coding|8/22||||791|791|264|R/K|aGg/aAg|||1|||	A|missense_variant|MODERATE|OFD1|ENSFCTG00005002020|Transcript|ENSFCTT00005005277|protein_coding|12/22||||1337|779|260|R/K|aGg/aAg|||1|||	A|missense_variant|MODERATE|OFD1|ENSFCTG00005002020|Transcript|ENSFCTT00005005278|protein_coding|12/26||||1337|779|260|R/K|aGg/aAg|||1|||	A|missense_variant|MODERATE|OFD1|ENSFCTG00005002020|Transcript|ENSFCTT00005005280|protein_coding|12/24||||1337|779|260|R/K|aGg/aAg|||1|||
X	10525486	C	A	0/1	A|missense_variant|MODERATE|OFD1|ENSFCTG00005002020|Transcript|ENSFCTT00005005254|protein_coding|12/21||||1405|1405|469|Q/K|Cag/Aag|||1|||	A|missense_variant|MODERATE|OFD1|ENSFCTG00005002020|Transcript|ENSFCTT00005005258|protein_coding|11/18||||1532|1057|353|Q/K|Cag/Aag|||1|||	A|missense_variant|MODERATE|OFD1|ENSFCTG00005002020|Transcript|ENSFCTT00005005269|protein_coding|11/22||||1402|931|311|Q/K|Cag/Aag|||1|||	A|missense_variant|MODERATE|OFD1|ENSFCTG00005002020|Transcript|ENSFCTT00005005274|protein_coding|11/22||||1069|1069|357|Q/K|Cag/Aag|||1|||	A|missense_variant|MODERATE|OFD1|ENSFCTG00005002020|Transcript|ENSFCTT00005005278|protein_coding|15/26||||1615|1057|353|Q/K|Cag/Aag|||1|||	A|missense_variant|MODERATE|OFD1|ENSFCTG00005002020|Transcript|ENSFCTT00005005280|protein_coding|15/24||||1615|1057|353|Q/K|Cag/Aag|||1|||
X	10525492	A	G	0/1	G|missense_variant|MODERATE|OFD1|ENSFCTG00005002020|Transcript|ENSFCTT00005005254|protein_coding|12/21||||1411|1411|471|N/D|Aac/Gac|||1|||	G|missense_variant|MODERATE|OFD1|ENSFCTG00005002020|Transcript|ENSFCTT00005005258|protein_coding|11/18||||1538|1063|355|N/D|Aac/Gac|||1|||	G|missense_variant|MODERATE|OFD1|ENSFCTG00005002020|Transcript|ENSFCTT00005005269|protein_coding|11/22||||1408|937|313|N/D|Aac/Gac|||1|||	G|missense_variant|MODERATE|OFD1|ENSFCTG00005002020|Transcript|ENSFCTT00005005274|protein_coding|11/22||||1075|1075|359|N/D|Aac/Gac|||1|||	G|missense_variant|MODERATE|OFD1|ENSFCTG00005002020|Transcript|ENSFCTT00005005278|protein_coding|15/26||||1621|1063|355|N/D|Aac/Gac|||1|||	G|missense_variant|MODERATE|OFD1|ENSFCTG00005002020|Transcript|ENSFCTT00005005280|protein_coding|15/24||||1621|1063|355|N/D|Aac/Gac|||1|||
X	10525510	C	A	0/1	A|missense_variant|MODERATE|OFD1|ENSFCTG00005002020|Transcript|ENSFCTT00005005254|protein_coding|12/21||||1429|1429|477|H/N|Cac/Aac|||1|||	A|missense_variant|MODERATE|OFD1|ENSFCTG00005002020|Transcript|ENSFCTT00005005258|protein_coding|11/18||||1556|1081|361|H/N|Cac/Aac|||1|||	A|missense_variant|MODERATE|OFD1|ENSFCTG00005002020|Transcript|ENSFCTT00005005269|protein_coding|11/22||||1426|955|319|H/N|Cac/Aac|||1|||	A|missense_variant|MODERATE|OFD1|ENSFCTG00005002020|Transcript|ENSFCTT00005005274|protein_coding|11/22||||1093|1093|365|H/N|Cac/Aac|||1|||	A|missense_variant|MODERATE|OFD1|ENSFCTG00005002020|Transcript|ENSFCTT00005005278|protein_coding|15/26||||1639|1081|361|H/N|Cac/Aac|||1|||	A|missense_variant|MODERATE|OFD1|ENSFCTG00005002020|Transcript|ENSFCTT00005005280|protein_coding|15/24||||1639|1081|361|H/N|Cac/Aac|||1|||
X	10528090	G	A	0/1	A|missense_variant|MODERATE|OFD1|ENSFCTG00005002020|Transcript|ENSFCTT00005005254|protein_coding|14/21||||1616|1616|539|R/K|aGa/aAa|||1|||	A|missense_variant|MODERATE|OFD1|ENSFCTG00005002020|Transcript|ENSFCTT00005005258|protein_coding|13/18||||1743|1268|423|R/K|aGa/aAa|||1|||	A|missense_variant|MODERATE|OFD1|ENSFCTG00005002020|Transcript|ENSFCTT00005005264|protein_coding|12/19||||1133|1133|378|R/K|aGa/aAa|||1|||	A|missense_variant|MODERATE|OFD1|ENSFCTG00005002020|Transcript|ENSFCTT00005005269|protein_coding|13/22||||1613|1142|381|R/K|aGa/aAa|||1|||	A|missense_variant|MODERATE|OFD1|ENSFCTG00005002020|Transcript|ENSFCTT00005005274|protein_coding|13/22||||1280|1280|427|R/K|aGa/aAa|||1|||	A|missense_variant|MODERATE|OFD1|ENSFCTG00005002020|Transcript|ENSFCTT00005005277|protein_coding|16/22||||1676|1118|373|R/K|aGa/aAa|||1|||	A|missense_variant|MODERATE|OFD1|ENSFCTG00005002020|Transcript|ENSFCTT00005005278|protein_coding|17/26||||1826|1268|423|R/K|aGa/aAa|||1|||	A|missense_variant|MODERATE|OFD1|ENSFCTG00005002020|Transcript|ENSFCTT00005005280|protein_coding|17/24||||1826|1268|423|R/K|aGa/aAa|||1|||
X	10528091	A	T	0/1	T|missense_variant|MODERATE|OFD1|ENSFCTG00005002020|Transcript|ENSFCTT00005005254|protein_coding|14/21||||1617|1617|539|R/S|agA/agT|||1|||	T|missense_variant|MODERATE|OFD1|ENSFCTG00005002020|Transcript|ENSFCTT00005005258|protein_coding|13/18||||1744|1269|423|R/S|agA/agT|||1|||	T|missense_variant|MODERATE|OFD1|ENSFCTG00005002020|Transcript|ENSFCTT00005005264|protein_coding|12/19||||1134|1134|378|R/S|agA/agT|||1|||	T|missense_variant|MODERATE|OFD1|ENSFCTG00005002020|Transcript|ENSFCTT00005005269|protein_coding|13/22||||1614|1143|381|R/S|agA/agT|||1|||	T|missense_variant|MODERATE|OFD1|ENSFCTG00005002020|Transcript|ENSFCTT00005005274|protein_coding|13/22||||1281|1281|427|R/S|agA/agT|||1|||	T|missense_variant|MODERATE|OFD1|ENSFCTG00005002020|Transcript|ENSFCTT00005005277|protein_coding|16/22||||1677|1119|373|R/S|agA/agT|||1|||	T|missense_variant|MODERATE|OFD1|ENSFCTG00005002020|Transcript|ENSFCTT00005005278|protein_coding|17/26||||1827|1269|423|R/S|agA/agT|||1|||	T|missense_variant|MODERATE|OFD1|ENSFCTG00005002020|Transcript|ENSFCTT00005005280|protein_coding|17/24||||1827|1269|423|R/S|agA/agT|||1|||
X	10528141	A	T	0/1	T|missense_variant|MODERATE|OFD1|ENSFCTG00005002020|Transcript|ENSFCTT00005005254|protein_coding|14/21||||1667|1667|556|Q/L|cAg/cTg|||1|||	T|missense_variant|MODERATE|OFD1|ENSFCTG00005002020|Transcript|ENSFCTT00005005258|protein_coding|13/18||||1794|1319|440|Q/L|cAg/cTg|||1|||	T|missense_variant|MODERATE|OFD1|ENSFCTG00005002020|Transcript|ENSFCTT00005005264|protein_coding|12/19||||1184|1184|395|Q/L|cAg/cTg|||1|||	T|missense_variant|MODERATE|OFD1|ENSFCTG00005002020|Transcript|ENSFCTT00005005269|protein_coding|13/22||||1664|1193|398|Q/L|cAg/cTg|||1|||	T|missense_variant|MODERATE|OFD1|ENSFCTG00005002020|Transcript|ENSFCTT00005005274|protein_coding|13/22||||1331|1331|444|Q/L|cAg/cTg|||1|||	T|missense_variant|MODERATE|OFD1|ENSFCTG00005002020|Transcript|ENSFCTT00005005277|protein_coding|16/22||||1727|1169|390|Q/L|cAg/cTg|||1|||	T|missense_variant|MODERATE|OFD1|ENSFCTG00005002020|Transcript|ENSFCTT00005005278|protein_coding|17/26||||1877|1319|440|Q/L|cAg/cTg|||1|||	T|missense_variant|MODERATE|OFD1|ENSFCTG00005002020|Transcript|ENSFCTT00005005280|protein_coding|17/24||||1877|1319|440|Q/L|cAg/cTg|||1|||
X	10528183	A	G	0/1	G|missense_variant|MODERATE|OFD1|ENSFCTG00005002020|Transcript|ENSFCTT00005005254|protein_coding|14/21||||1709|1709|570|E/G|gAa/gGa|||1|||	G|missense_variant|MODERATE|OFD1|ENSFCTG00005002020|Transcript|ENSFCTT00005005258|protein_coding|13/18||||1836|1361|454|E/G|gAa/gGa|||1|||	G|missense_variant|MODERATE|OFD1|ENSFCTG00005002020|Transcript|ENSFCTT00005005264|protein_coding|12/19||||1226|1226|409|E/G|gAa/gGa|||1|||	G|missense_variant|MODERATE|OFD1|ENSFCTG00005002020|Transcript|ENSFCTT00005005269|protein_coding|13/22||||1706|1235|412|E/G|gAa/gGa|||1|||	G|missense_variant|MODERATE|OFD1|ENSFCTG00005002020|Transcript|ENSFCTT00005005274|protein_coding|13/22||||1373|1373|458|E/G|gAa/gGa|||1|||	G|missense_variant|MODERATE|OFD1|ENSFCTG00005002020|Transcript|ENSFCTT00005005277|protein_coding|16/22||||1769|1211|404|E/G|gAa/gGa|||1|||	G|missense_variant|MODERATE|OFD1|ENSFCTG00005002020|Transcript|ENSFCTT00005005278|protein_coding|17/26||||1919|1361|454|E/G|gAa/gGa|||1|||	G|missense_variant|MODERATE|OFD1|ENSFCTG00005002020|Transcript|ENSFCTT00005005280|protein_coding|17/24||||1919|1361|454|E/G|gAa/gGa|||1|||
X	10528195	G	A	0/1	A|missense_variant|MODERATE|OFD1|ENSFCTG00005002020|Transcript|ENSFCTT00005005254|protein_coding|14/21||||1721|1721|574|S/N|aGt/aAt|||1|||	A|missense_variant|MODERATE|OFD1|ENSFCTG00005002020|Transcript|ENSFCTT00005005258|protein_coding|13/18||||1848|1373|458|S/N|aGt/aAt|||1|||	A|missense_variant|MODERATE|OFD1|ENSFCTG00005002020|Transcript|ENSFCTT00005005264|protein_coding|12/19||||1238|1238|413|S/N|aGt/aAt|||1|||	A|missense_variant|MODERATE|OFD1|ENSFCTG00005002020|Transcript|ENSFCTT00005005269|protein_coding|13/22||||1718|1247|416|S/N|aGt/aAt|||1|||	A|missense_variant|MODERATE|OFD1|ENSFCTG00005002020|Transcript|ENSFCTT00005005274|protein_coding|13/22||||1385|1385|462|S/N|aGt/aAt|||1|||	A|missense_variant|MODERATE|OFD1|ENSFCTG00005002020|Transcript|ENSFCTT00005005277|protein_coding|16/22||||1781|1223|408|S/N|aGt/aAt|||1|||	A|missense_variant|MODERATE|OFD1|ENSFCTG00005002020|Transcript|ENSFCTT00005005278|protein_coding|17/26||||1931|1373|458|S/N|aGt/aAt|||1|||	A|missense_variant|MODERATE|OFD1|ENSFCTG00005002020|Transcript|ENSFCTT00005005280|protein_coding|17/24||||1931|1373|458|S/N|aGt/aAt|||1|||
X	10528218	C	G	0/1	G|missense_variant&splice_region_variant|MODERATE|OFD1|ENSFCTG00005002020|Transcript|ENSFCTT00005005254|protein_coding|14/21||||1744|1744|582|H/D|Cac/Gac|||1|||	G|missense_variant&splice_region_variant|MODERATE|OFD1|ENSFCTG00005002020|Transcript|ENSFCTT00005005258|protein_coding|13/18||||1871|1396|466|H/D|Cac/Gac|||1|||	G|missense_variant&splice_region_variant|MODERATE|OFD1|ENSFCTG00005002020|Transcript|ENSFCTT00005005264|protein_coding|12/19||||1261|1261|421|H/D|Cac/Gac|||1|||	G|missense_variant&splice_region_variant|MODERATE|OFD1|ENSFCTG00005002020|Transcript|ENSFCTT00005005269|protein_coding|13/22||||1741|1270|424|H/D|Cac/Gac|||1|||	G|missense_variant&splice_region_variant|MODERATE|OFD1|ENSFCTG00005002020|Transcript|ENSFCTT00005005274|protein_coding|13/22||||1408|1408|470|H/D|Cac/Gac|||1|||	G|missense_variant&splice_region_variant|MODERATE|OFD1|ENSFCTG00005002020|Transcript|ENSFCTT00005005277|protein_coding|16/22||||1804|1246|416|H/D|Cac/Gac|||1|||	G|missense_variant&splice_region_variant|MODERATE|OFD1|ENSFCTG00005002020|Transcript|ENSFCTT00005005278|protein_coding|17/26||||1954|1396|466|H/D|Cac/Gac|||1|||	G|missense_variant&splice_region_variant|MODERATE|OFD1|ENSFCTG00005002020|Transcript|ENSFCTT00005005280|protein_coding|17/24||||1954|1396|466|H/D|Cac/Gac|||1|||
X	10529433	G	A	0/1	A|missense_variant|MODERATE|OFD1|ENSFCTG00005002020|Transcript|ENSFCTT00005005254|protein_coding|15/21||||1786|1786|596|E/K|Gaa/Aaa|||1|||	A|missense_variant|MODERATE|OFD1|ENSFCTG00005002020|Transcript|ENSFCTT00005005258|protein_coding|14/18||||1913|1438|480|E/K|Gaa/Aaa|||1|||	A|missense_variant|MODERATE|OFD1|ENSFCTG00005002020|Transcript|ENSFCTT00005005264|protein_coding|13/19||||1303|1303|435|E/K|Gaa/Aaa|||1|||	A|missense_variant|MODERATE|OFD1|ENSFCTG00005002020|Transcript|ENSFCTT00005005269|protein_coding|14/22||||1783|1312|438|E/K|Gaa/Aaa|||1|||	A|missense_variant|MODERATE|OFD1|ENSFCTG00005002020|Transcript|ENSFCTT00005005274|protein_coding|14/22||||1450|1450|484|E/K|Gaa/Aaa|||1|||	A|missense_variant|MODERATE|OFD1|ENSFCTG00005002020|Transcript|ENSFCTT00005005277|protein_coding|17/22||||1846|1288|430|E/K|Gaa/Aaa|||1|||	A|missense_variant|MODERATE|OFD1|ENSFCTG00005002020|Transcript|ENSFCTT00005005278|protein_coding|18/26||||1996|1438|480|E/K|Gaa/Aaa|||1|||	A|missense_variant|MODERATE|OFD1|ENSFCTG00005002020|Transcript|ENSFCTT00005005280|protein_coding|18/24||||1996|1438|480|E/K|Gaa/Aaa|||1|||
X	10530073	G	T	0/1	T|missense_variant|MODERATE|OFD1|ENSFCTG00005002020|Transcript|ENSFCTT00005005254|protein_coding|16/21||||1900|1900|634|A/S|Gcc/Tcc|||1|||	T|missense_variant|MODERATE|OFD1|ENSFCTG00005002020|Transcript|ENSFCTT00005005258|protein_coding|15/18||||2027|1552|518|A/S|Gcc/Tcc|||1|||	T|missense_variant|MODERATE|OFD1|ENSFCTG00005002020|Transcript|ENSFCTT00005005264|protein_coding|14/19||||1417|1417|473|A/S|Gcc/Tcc|||1|||	T|missense_variant|MODERATE|OFD1|ENSFCTG00005002020|Transcript|ENSFCTT00005005269|protein_coding|15/22||||1897|1426|476|A/S|Gcc/Tcc|||1|||	T|missense_variant|MODERATE|OFD1|ENSFCTG00005002020|Transcript|ENSFCTT00005005274|protein_coding|15/22||||1564|1564|522|A/S|Gcc/Tcc|||1|||	T|missense_variant|MODERATE|OFD1|ENSFCTG00005002020|Transcript|ENSFCTT00005005277|protein_coding|18/22||||1960|1402|468|A/S|Gcc/Tcc|||1|||	T|missense_variant|MODERATE|OFD1|ENSFCTG00005002020|Transcript|ENSFCTT00005005278|protein_coding|19/26||||2110|1552|518|A/S|Gcc/Tcc|||1|||	T|missense_variant|MODERATE|OFD1|ENSFCTG00005002020|Transcript|ENSFCTT00005005280|protein_coding|19/24||||2110|1552|518|A/S|Gcc/Tcc|||1|||
X	10530707	G	A	0/1	A|missense_variant|MODERATE|OFD1|ENSFCTG00005002020|Transcript|ENSFCTT00005005254|protein_coding|17/21||||1999|1999|667|E/K|Gag/Aag|||1|||	A|missense_variant|MODERATE|OFD1|ENSFCTG00005002020|Transcript|ENSFCTT00005005258|protein_coding|16/18||||2126|1651|551|E/K|Gag/Aag|||1|||	A|missense_variant|MODERATE|OFD1|ENSFCTG00005002020|Transcript|ENSFCTT00005005264|protein_coding|15/19||||1516|1516|506|E/K|Gag/Aag|||1|||	A|missense_variant|MODERATE|OFD1|ENSFCTG00005002020|Transcript|ENSFCTT00005005269|protein_coding|16/22||||1996|1525|509|E/K|Gag/Aag|||1|||	A|missense_variant|MODERATE|OFD1|ENSFCTG00005002020|Transcript|ENSFCTT00005005274|protein_coding|16/22||||1663|1663|555|E/K|Gag/Aag|||1|||	A|missense_variant|MODERATE|OFD1|ENSFCTG00005002020|Transcript|ENSFCTT00005005277|protein_coding|19/22||||2059|1501|501|E/K|Gag/Aag|||1|||	A|missense_variant|MODERATE|OFD1|ENSFCTG00005002020|Transcript|ENSFCTT00005005278|protein_coding|20/26||||2209|1651|551|E/K|Gag/Aag|||1|||	A|missense_variant|MODERATE|OFD1|ENSFCTG00005002020|Transcript|ENSFCTT00005005280|protein_coding|20/24||||2209|1651|551|E/K|Gag/Aag|||1|||
X	10530803	G	A	0/1	A|missense_variant|MODERATE|OFD1|ENSFCTG00005002020|Transcript|ENSFCTT00005005254|protein_coding|17/21||||2095|2095|699|G/R|Ggg/Agg|||1|||	A|missense_variant|MODERATE|OFD1|ENSFCTG00005002020|Transcript|ENSFCTT00005005258|protein_coding|16/18||||2222|1747|583|G/R|Ggg/Agg|||1|||	A|missense_variant|MODERATE|OFD1|ENSFCTG00005002020|Transcript|ENSFCTT00005005264|protein_coding|15/19||||1612|1612|538|G/R|Ggg/Agg|||1|||	A|missense_variant|MODERATE|OFD1|ENSFCTG00005002020|Transcript|ENSFCTT00005005269|protein_coding|16/22||||2092|1621|541|G/R|Ggg/Agg|||1|||	A|missense_variant|MODERATE|OFD1|ENSFCTG00005002020|Transcript|ENSFCTT00005005274|protein_coding|16/22||||1759|1759|587|G/R|Ggg/Agg|||1|||	A|missense_variant|MODERATE|OFD1|ENSFCTG00005002020|Transcript|ENSFCTT00005005277|protein_coding|19/22||||2155|1597|533|G/R|Ggg/Agg|||1|||	A|missense_variant|MODERATE|OFD1|ENSFCTG00005002020|Transcript|ENSFCTT00005005278|protein_coding|20/26||||2305|1747|583|G/R|Ggg/Agg|||1|||	A|missense_variant|MODERATE|OFD1|ENSFCTG00005002020|Transcript|ENSFCTT00005005280|protein_coding|20/24||||2305|1747|583|G/R|Ggg/Agg|||1|||
X	10530815	A	G	0/1	G|missense_variant|MODERATE|OFD1|ENSFCTG00005002020|Transcript|ENSFCTT00005005254|protein_coding|17/21||||2107|2107|703|K/E|Aaa/Gaa|||1|||	G|missense_variant|MODERATE|OFD1|ENSFCTG00005002020|Transcript|ENSFCTT00005005258|protein_coding|16/18||||2234|1759|587|K/E|Aaa/Gaa|||1|||	G|missense_variant|MODERATE|OFD1|ENSFCTG00005002020|Transcript|ENSFCTT00005005264|protein_coding|15/19||||1624|1624|542|K/E|Aaa/Gaa|||1|||	G|missense_variant|MODERATE|OFD1|ENSFCTG00005002020|Transcript|ENSFCTT00005005269|protein_coding|16/22||||2104|1633|545|K/E|Aaa/Gaa|||1|||	G|missense_variant|MODERATE|OFD1|ENSFCTG00005002020|Transcript|ENSFCTT00005005274|protein_coding|16/22||||1771|1771|591|K/E|Aaa/Gaa|||1|||	G|missense_variant|MODERATE|OFD1|ENSFCTG00005002020|Transcript|ENSFCTT00005005277|protein_coding|19/22||||2167|1609|537|K/E|Aaa/Gaa|||1|||	G|missense_variant|MODERATE|OFD1|ENSFCTG00005002020|Transcript|ENSFCTT00005005278|protein_coding|20/26||||2317|1759|587|K/E|Aaa/Gaa|||1|||	G|missense_variant|MODERATE|OFD1|ENSFCTG00005002020|Transcript|ENSFCTT00005005280|protein_coding|20/24||||2317|1759|587|K/E|Aaa/Gaa|||1|||
X	10530843	T	C	0/1	C|missense_variant|MODERATE|OFD1|ENSFCTG00005002020|Transcript|ENSFCTT00005005254|protein_coding|17/21||||2135|2135|712|M/T|aTg/aCg|||1|||	C|missense_variant|MODERATE|OFD1|ENSFCTG00005002020|Transcript|ENSFCTT00005005258|protein_coding|16/18||||2262|1787|596|M/T|aTg/aCg|||1|||	C|missense_variant|MODERATE|OFD1|ENSFCTG00005002020|Transcript|ENSFCTT00005005264|protein_coding|15/19||||1652|1652|551|M/T|aTg/aCg|||1|||	C|missense_variant|MODERATE|OFD1|ENSFCTG00005002020|Transcript|ENSFCTT00005005269|protein_coding|16/22||||2132|1661|554|M/T|aTg/aCg|||1|||	C|missense_variant|MODERATE|OFD1|ENSFCTG00005002020|Transcript|ENSFCTT00005005274|protein_coding|16/22||||1799|1799|600|M/T|aTg/aCg|||1|||	C|missense_variant|MODERATE|OFD1|ENSFCTG00005002020|Transcript|ENSFCTT00005005277|protein_coding|19/22||||2195|1637|546|M/T|aTg/aCg|||1|||	C|missense_variant|MODERATE|OFD1|ENSFCTG00005002020|Transcript|ENSFCTT00005005278|protein_coding|20/26||||2345|1787|596|M/T|aTg/aCg|||1|||	C|missense_variant|MODERATE|OFD1|ENSFCTG00005002020|Transcript|ENSFCTT00005005280|protein_coding|20/24||||2345|1787|596|M/T|aTg/aCg|||1|||
X	10530893	G	A	0/1	A|missense_variant|MODERATE|OFD1|ENSFCTG00005002020|Transcript|ENSFCTT00005005254|protein_coding|17/21||||2185|2185|729|G/R|Ggg/Agg|||1|||	A|missense_variant|MODERATE|OFD1|ENSFCTG00005002020|Transcript|ENSFCTT00005005258|protein_coding|16/18||||2312|1837|613|G/R|Ggg/Agg|||1|||	A|missense_variant|MODERATE|OFD1|ENSFCTG00005002020|Transcript|ENSFCTT00005005264|protein_coding|15/19||||1702|1702|568|G/R|Ggg/Agg|||1|||	A|missense_variant|MODERATE|OFD1|ENSFCTG00005002020|Transcript|ENSFCTT00005005269|protein_coding|16/22||||2182|1711|571|G/R|Ggg/Agg|||1|||	A|missense_variant|MODERATE|OFD1|ENSFCTG00005002020|Transcript|ENSFCTT00005005274|protein_coding|16/22||||1849|1849|617|G/R|Ggg/Agg|||1|||	A|missense_variant|MODERATE|OFD1|ENSFCTG00005002020|Transcript|ENSFCTT00005005277|protein_coding|19/22||||2245|1687|563|G/R|Ggg/Agg|||1|||	A|missense_variant|MODERATE|OFD1|ENSFCTG00005002020|Transcript|ENSFCTT00005005278|protein_coding|20/26||||2395|1837|613|G/R|Ggg/Agg|||1|||	A|missense_variant|MODERATE|OFD1|ENSFCTG00005002020|Transcript|ENSFCTT00005005280|protein_coding|20/24||||2395|1837|613|G/R|Ggg/Agg|||1|||
X	10530929	G	A	0/1	A|missense_variant|MODERATE|OFD1|ENSFCTG00005002020|Transcript|ENSFCTT00005005254|protein_coding|17/21||||2221|2221|741|A/T|Gcc/Acc|||1|||	A|missense_variant|MODERATE|OFD1|ENSFCTG00005002020|Transcript|ENSFCTT00005005258|protein_coding|16/18||||2348|1873|625|A/T|Gcc/Acc|||1|||	A|missense_variant|MODERATE|OFD1|ENSFCTG00005002020|Transcript|ENSFCTT00005005264|protein_coding|15/19||||1738|1738|580|A/T|Gcc/Acc|||1|||	A|missense_variant|MODERATE|OFD1|ENSFCTG00005002020|Transcript|ENSFCTT00005005269|protein_coding|16/22||||2218|1747|583|A/T|Gcc/Acc|||1|||	A|missense_variant|MODERATE|OFD1|ENSFCTG00005002020|Transcript|ENSFCTT00005005274|protein_coding|16/22||||1885|1885|629|A/T|Gcc/Acc|||1|||	A|missense_variant|MODERATE|OFD1|ENSFCTG00005002020|Transcript|ENSFCTT00005005277|protein_coding|19/22||||2281|1723|575|A/T|Gcc/Acc|||1|||	A|missense_variant|MODERATE|OFD1|ENSFCTG00005002020|Transcript|ENSFCTT00005005278|protein_coding|20/26||||2431|1873|625|A/T|Gcc/Acc|||1|||	A|missense_variant|MODERATE|OFD1|ENSFCTG00005002020|Transcript|ENSFCTT00005005280|protein_coding|20/24||||2431|1873|625|A/T|Gcc/Acc|||1|||
X	10530941	G	A	0/1	A|missense_variant|MODERATE|OFD1|ENSFCTG00005002020|Transcript|ENSFCTT00005005254|protein_coding|17/21||||2233|2233|745|A/T|Gca/Aca|||1|||	A|missense_variant|MODERATE|OFD1|ENSFCTG00005002020|Transcript|ENSFCTT00005005258|protein_coding|16/18||||2360|1885|629|A/T|Gca/Aca|||1|||	A|missense_variant|MODERATE|OFD1|ENSFCTG00005002020|Transcript|ENSFCTT00005005264|protein_coding|15/19||||1750|1750|584|A/T|Gca/Aca|||1|||	A|missense_variant|MODERATE|OFD1|ENSFCTG00005002020|Transcript|ENSFCTT00005005269|protein_coding|16/22||||2230|1759|587|A/T|Gca/Aca|||1|||	A|missense_variant|MODERATE|OFD1|ENSFCTG00005002020|Transcript|ENSFCTT00005005274|protein_coding|16/22||||1897|1897|633|A/T|Gca/Aca|||1|||	A|missense_variant|MODERATE|OFD1|ENSFCTG00005002020|Transcript|ENSFCTT00005005277|protein_coding|19/22||||2293|1735|579|A/T|Gca/Aca|||1|||	A|missense_variant|MODERATE|OFD1|ENSFCTG00005002020|Transcript|ENSFCTT00005005278|protein_coding|20/26||||2443|1885|629|A/T|Gca/Aca|||1|||	A|missense_variant|MODERATE|OFD1|ENSFCTG00005002020|Transcript|ENSFCTT00005005280|protein_coding|20/24||||2443|1885|629|A/T|Gca/Aca|||1|||
X	10530962	C	G	0/1	G|missense_variant|MODERATE|OFD1|ENSFCTG00005002020|Transcript|ENSFCTT00005005254|protein_coding|17/21||||2254|2254|752|Q/E|Caa/Gaa|||1|||	G|missense_variant|MODERATE|OFD1|ENSFCTG00005002020|Transcript|ENSFCTT00005005258|protein_coding|16/18||||2381|1906|636|Q/E|Caa/Gaa|||1|||	G|missense_variant|MODERATE|OFD1|ENSFCTG00005002020|Transcript|ENSFCTT00005005264|protein_coding|15/19||||1771|1771|591|Q/E|Caa/Gaa|||1|||	G|missense_variant|MODERATE|OFD1|ENSFCTG00005002020|Transcript|ENSFCTT00005005269|protein_coding|16/22||||2251|1780|594|Q/E|Caa/Gaa|||1|||	G|missense_variant|MODERATE|OFD1|ENSFCTG00005002020|Transcript|ENSFCTT00005005274|protein_coding|16/22||||1918|1918|640|Q/E|Caa/Gaa|||1|||	G|missense_variant|MODERATE|OFD1|ENSFCTG00005002020|Transcript|ENSFCTT00005005277|protein_coding|19/22||||2314|1756|586|Q/E|Caa/Gaa|||1|||	G|missense_variant|MODERATE|OFD1|ENSFCTG00005002020|Transcript|ENSFCTT00005005278|protein_coding|20/26||||2464|1906|636|Q/E|Caa/Gaa|||1|||	G|missense_variant|MODERATE|OFD1|ENSFCTG00005002020|Transcript|ENSFCTT00005005280|protein_coding|20/24||||2464|1906|636|Q/E|Caa/Gaa|||1|||
X	10531046	G	A	0/1	A|missense_variant|MODERATE|OFD1|ENSFCTG00005002020|Transcript|ENSFCTT00005005254|protein_coding|17/21||||2338|2338|780|G/S|Ggc/Agc|||1|||	A|missense_variant|MODERATE|OFD1|ENSFCTG00005002020|Transcript|ENSFCTT00005005258|protein_coding|16/18||||2465|1990|664|G/S|Ggc/Agc|||1|||	A|missense_variant|MODERATE|OFD1|ENSFCTG00005002020|Transcript|ENSFCTT00005005264|protein_coding|15/19||||1855|1855|619|G/S|Ggc/Agc|||1|||	A|missense_variant|MODERATE|OFD1|ENSFCTG00005002020|Transcript|ENSFCTT00005005269|protein_coding|16/22||||2335|1864|622|G/S|Ggc/Agc|||1|||	A|missense_variant|MODERATE|OFD1|ENSFCTG00005002020|Transcript|ENSFCTT00005005274|protein_coding|16/22||||2002|2002|668|G/S|Ggc/Agc|||1|||	A|missense_variant|MODERATE|OFD1|ENSFCTG00005002020|Transcript|ENSFCTT00005005277|protein_coding|19/22||||2398|1840|614|G/S|Ggc/Agc|||1|||	A|missense_variant|MODERATE|OFD1|ENSFCTG00005002020|Transcript|ENSFCTT00005005278|protein_coding|20/26||||2548|1990|664|G/S|Ggc/Agc|||1|||	A|missense_variant|MODERATE|OFD1|ENSFCTG00005002020|Transcript|ENSFCTT00005005280|protein_coding|20/24||||2548|1990|664|G/S|Ggc/Agc|||1|||
X	10531065	C	T	0/1	T|missense_variant|MODERATE|OFD1|ENSFCTG00005002020|Transcript|ENSFCTT00005005254|protein_coding|17/21||||2357|2357|786|A/V|gCg/gTg|||1|||	T|missense_variant|MODERATE|OFD1|ENSFCTG00005002020|Transcript|ENSFCTT00005005258|protein_coding|16/18||||2484|2009|670|A/V|gCg/gTg|||1|||	T|missense_variant|MODERATE|OFD1|ENSFCTG00005002020|Transcript|ENSFCTT00005005264|protein_coding|15/19||||1874|1874|625|A/V|gCg/gTg|||1|||	T|missense_variant|MODERATE|OFD1|ENSFCTG00005002020|Transcript|ENSFCTT00005005269|protein_coding|16/22||||2354|1883|628|A/V|gCg/gTg|||1|||	T|missense_variant|MODERATE|OFD1|ENSFCTG00005002020|Transcript|ENSFCTT00005005274|protein_coding|16/22||||2021|2021|674|A/V|gCg/gTg|||1|||	T|missense_variant|MODERATE|OFD1|ENSFCTG00005002020|Transcript|ENSFCTT00005005277|protein_coding|19/22||||2417|1859|620|A/V|gCg/gTg|||1|||	T|missense_variant|MODERATE|OFD1|ENSFCTG00005002020|Transcript|ENSFCTT00005005278|protein_coding|20/26||||2567|2009|670|A/V|gCg/gTg|||1|||	T|missense_variant|MODERATE|OFD1|ENSFCTG00005002020|Transcript|ENSFCTT00005005280|protein_coding|20/24||||2567|2009|670|A/V|gCg/gTg|||1|||
X	10531077	T	C	0/1	C|missense_variant|MODERATE|OFD1|ENSFCTG00005002020|Transcript|ENSFCTT00005005254|protein_coding|17/21||||2369|2369|790|L/P|cTc/cCc|||1|||	C|missense_variant|MODERATE|OFD1|ENSFCTG00005002020|Transcript|ENSFCTT00005005258|protein_coding|16/18||||2496|2021|674|L/P|cTc/cCc|||1|||	C|missense_variant|MODERATE|OFD1|ENSFCTG00005002020|Transcript|ENSFCTT00005005264|protein_coding|15/19||||1886|1886|629|L/P|cTc/cCc|||1|||	C|missense_variant|MODERATE|OFD1|ENSFCTG00005002020|Transcript|ENSFCTT00005005269|protein_coding|16/22||||2366|1895|632|L/P|cTc/cCc|||1|||	C|missense_variant|MODERATE|OFD1|ENSFCTG00005002020|Transcript|ENSFCTT00005005274|protein_coding|16/22||||2033|2033|678|L/P|cTc/cCc|||1|||	C|missense_variant|MODERATE|OFD1|ENSFCTG00005002020|Transcript|ENSFCTT00005005277|protein_coding|19/22||||2429|1871|624|L/P|cTc/cCc|||1|||	C|missense_variant|MODERATE|OFD1|ENSFCTG00005002020|Transcript|ENSFCTT00005005278|protein_coding|20/26||||2579|2021|674|L/P|cTc/cCc|||1|||	C|missense_variant|MODERATE|OFD1|ENSFCTG00005002020|Transcript|ENSFCTT00005005280|protein_coding|20/24||||2579|2021|674|L/P|cTc/cCc|||1|||
X	10531085	A	G	0/1	G|missense_variant|MODERATE|OFD1|ENSFCTG00005002020|Transcript|ENSFCTT00005005254|protein_coding|17/21||||2377|2377|793|T/A|Acc/Gcc|||1|||	G|missense_variant|MODERATE|OFD1|ENSFCTG00005002020|Transcript|ENSFCTT00005005258|protein_coding|16/18||||2504|2029|677|T/A|Acc/Gcc|||1|||	G|missense_variant|MODERATE|OFD1|ENSFCTG00005002020|Transcript|ENSFCTT00005005264|protein_coding|15/19||||1894|1894|632|T/A|Acc/Gcc|||1|||	G|missense_variant|MODERATE|OFD1|ENSFCTG00005002020|Transcript|ENSFCTT00005005269|protein_coding|16/22||||2374|1903|635|T/A|Acc/Gcc|||1|||	G|missense_variant|MODERATE|OFD1|ENSFCTG00005002020|Transcript|ENSFCTT00005005274|protein_coding|16/22||||2041|2041|681|T/A|Acc/Gcc|||1|||	G|missense_variant|MODERATE|OFD1|ENSFCTG00005002020|Transcript|ENSFCTT00005005277|protein_coding|19/22||||2437|1879|627|T/A|Acc/Gcc|||1|||	G|missense_variant|MODERATE|OFD1|ENSFCTG00005002020|Transcript|ENSFCTT00005005278|protein_coding|20/26||||2587|2029|677|T/A|Acc/Gcc|||1|||	G|missense_variant|MODERATE|OFD1|ENSFCTG00005002020|Transcript|ENSFCTT00005005280|protein_coding|20/24||||2587|2029|677|T/A|Acc/Gcc|||1|||
X	10531094	G	A	0/1	A|missense_variant|MODERATE|OFD1|ENSFCTG00005002020|Transcript|ENSFCTT00005005254|protein_coding|17/21||||2386|2386|796|G/S|Ggt/Agt|||1|||	A|missense_variant|MODERATE|OFD1|ENSFCTG00005002020|Transcript|ENSFCTT00005005258|protein_coding|16/18||||2513|2038|680|G/S|Ggt/Agt|||1|||	A|missense_variant|MODERATE|OFD1|ENSFCTG00005002020|Transcript|ENSFCTT00005005264|protein_coding|15/19||||1903|1903|635|G/S|Ggt/Agt|||1|||	A|missense_variant|MODERATE|OFD1|ENSFCTG00005002020|Transcript|ENSFCTT00005005269|protein_coding|16/22||||2383|1912|638|G/S|Ggt/Agt|||1|||	A|missense_variant|MODERATE|OFD1|ENSFCTG00005002020|Transcript|ENSFCTT00005005274|protein_coding|16/22||||2050|2050|684|G/S|Ggt/Agt|||1|||	A|missense_variant|MODERATE|OFD1|ENSFCTG00005002020|Transcript|ENSFCTT00005005277|protein_coding|19/22||||2446|1888|630|G/S|Ggt/Agt|||1|||	A|missense_variant|MODERATE|OFD1|ENSFCTG00005002020|Transcript|ENSFCTT00005005278|protein_coding|20/26||||2596|2038|680|G/S|Ggt/Agt|||1|||	A|missense_variant|MODERATE|OFD1|ENSFCTG00005002020|Transcript|ENSFCTT00005005280|protein_coding|20/24||||2596|2038|680|G/S|Ggt/Agt|||1|||
X	10531098	T	C	0/1	C|missense_variant|MODERATE|OFD1|ENSFCTG00005002020|Transcript|ENSFCTT00005005254|protein_coding|17/21||||2390|2390|797|F/S|tTc/tCc|||1|||	C|missense_variant|MODERATE|OFD1|ENSFCTG00005002020|Transcript|ENSFCTT00005005258|protein_coding|16/18||||2517|2042|681|F/S|tTc/tCc|||1|||	C|missense_variant|MODERATE|OFD1|ENSFCTG00005002020|Transcript|ENSFCTT00005005264|protein_coding|15/19||||1907|1907|636|F/S|tTc/tCc|||1|||	C|missense_variant|MODERATE|OFD1|ENSFCTG00005002020|Transcript|ENSFCTT00005005269|protein_coding|16/22||||2387|1916|639|F/S|tTc/tCc|||1|||	C|missense_variant|MODERATE|OFD1|ENSFCTG00005002020|Transcript|ENSFCTT00005005274|protein_coding|16/22||||2054|2054|685|F/S|tTc/tCc|||1|||	C|missense_variant|MODERATE|OFD1|ENSFCTG00005002020|Transcript|ENSFCTT00005005277|protein_coding|19/22||||2450|1892|631|F/S|tTc/tCc|||1|||	C|missense_variant|MODERATE|OFD1|ENSFCTG00005002020|Transcript|ENSFCTT00005005278|protein_coding|20/26||||2600|2042|681|F/S|tTc/tCc|||1|||	C|missense_variant|MODERATE|OFD1|ENSFCTG00005002020|Transcript|ENSFCTT00005005280|protein_coding|20/24||||2600|2042|681|F/S|tTc/tCc|||1|||
X	10531110	G	C	0/1	C|missense_variant|MODERATE|OFD1|ENSFCTG00005002020|Transcript|ENSFCTT00005005254|protein_coding|17/21||||2402|2402|801|R/P|cGt/cCt|||1|||	C|missense_variant|MODERATE|OFD1|ENSFCTG00005002020|Transcript|ENSFCTT00005005258|protein_coding|16/18||||2529|2054|685|R/P|cGt/cCt|||1|||	C|missense_variant|MODERATE|OFD1|ENSFCTG00005002020|Transcript|ENSFCTT00005005264|protein_coding|15/19||||1919|1919|640|R/P|cGt/cCt|||1|||	C|missense_variant|MODERATE|OFD1|ENSFCTG00005002020|Transcript|ENSFCTT00005005269|protein_coding|16/22||||2399|1928|643|R/P|cGt/cCt|||1|||	C|missense_variant|MODERATE|OFD1|ENSFCTG00005002020|Transcript|ENSFCTT00005005274|protein_coding|16/22||||2066|2066|689|R/P|cGt/cCt|||1|||	C|missense_variant|MODERATE|OFD1|ENSFCTG00005002020|Transcript|ENSFCTT00005005277|protein_coding|19/22||||2462|1904|635|R/P|cGt/cCt|||1|||	C|missense_variant|MODERATE|OFD1|ENSFCTG00005002020|Transcript|ENSFCTT00005005278|protein_coding|20/26||||2612|2054|685|R/P|cGt/cCt|||1|||	C|missense_variant|MODERATE|OFD1|ENSFCTG00005002020|Transcript|ENSFCTT00005005280|protein_coding|20/24||||2612|2054|685|R/P|cGt/cCt|||1|||
X	10531118	A	G	0/1	G|missense_variant|MODERATE|OFD1|ENSFCTG00005002020|Transcript|ENSFCTT00005005254|protein_coding|17/21||||2410|2410|804|T/A|Aca/Gca|||1|||	G|missense_variant|MODERATE|OFD1|ENSFCTG00005002020|Transcript|ENSFCTT00005005258|protein_coding|16/18||||2537|2062|688|T/A|Aca/Gca|||1|||	G|missense_variant|MODERATE|OFD1|ENSFCTG00005002020|Transcript|ENSFCTT00005005264|protein_coding|15/19||||1927|1927|643|T/A|Aca/Gca|||1|||	G|missense_variant|MODERATE|OFD1|ENSFCTG00005002020|Transcript|ENSFCTT00005005269|protein_coding|16/22||||2407|1936|646|T/A|Aca/Gca|||1|||	G|missense_variant|MODERATE|OFD1|ENSFCTG00005002020|Transcript|ENSFCTT00005005274|protein_coding|16/22||||2074|2074|692|T/A|Aca/Gca|||1|||	G|missense_variant|MODERATE|OFD1|ENSFCTG00005002020|Transcript|ENSFCTT00005005277|protein_coding|19/22||||2470|1912|638|T/A|Aca/Gca|||1|||	G|missense_variant|MODERATE|OFD1|ENSFCTG00005002020|Transcript|ENSFCTT00005005278|protein_coding|20/26||||2620|2062|688|T/A|Aca/Gca|||1|||	G|missense_variant|MODERATE|OFD1|ENSFCTG00005002020|Transcript|ENSFCTT00005005280|protein_coding|20/24||||2620|2062|688|T/A|Aca/Gca|||1|||
X	10531119	C	T	0/1	T|missense_variant|MODERATE|OFD1|ENSFCTG00005002020|Transcript|ENSFCTT00005005254|protein_coding|17/21||||2411|2411|804|T/I|aCa/aTa|||1|||	T|missense_variant|MODERATE|OFD1|ENSFCTG00005002020|Transcript|ENSFCTT00005005258|protein_coding|16/18||||2538|2063|688|T/I|aCa/aTa|||1|||	T|missense_variant|MODERATE|OFD1|ENSFCTG00005002020|Transcript|ENSFCTT00005005264|protein_coding|15/19||||1928|1928|643|T/I|aCa/aTa|||1|||	T|missense_variant|MODERATE|OFD1|ENSFCTG00005002020|Transcript|ENSFCTT00005005269|protein_coding|16/22||||2408|1937|646|T/I|aCa/aTa|||1|||	T|missense_variant|MODERATE|OFD1|ENSFCTG00005002020|Transcript|ENSFCTT00005005274|protein_coding|16/22||||2075|2075|692|T/I|aCa/aTa|||1|||	T|missense_variant|MODERATE|OFD1|ENSFCTG00005002020|Transcript|ENSFCTT00005005277|protein_coding|19/22||||2471|1913|638|T/I|aCa/aTa|||1|||	T|missense_variant|MODERATE|OFD1|ENSFCTG00005002020|Transcript|ENSFCTT00005005278|protein_coding|20/26||||2621|2063|688|T/I|aCa/aTa|||1|||	T|missense_variant|MODERATE|OFD1|ENSFCTG00005002020|Transcript|ENSFCTT00005005280|protein_coding|20/24||||2621|2063|688|T/I|aCa/aTa|||1|||
X	10531128	T	C	0/1	C|missense_variant|MODERATE|OFD1|ENSFCTG00005002020|Transcript|ENSFCTT00005005254|protein_coding|17/21||||2420|2420|807|V/A|gTg/gCg|||1|||	C|missense_variant|MODERATE|OFD1|ENSFCTG00005002020|Transcript|ENSFCTT00005005258|protein_coding|16/18||||2547|2072|691|V/A|gTg/gCg|||1|||	C|missense_variant|MODERATE|OFD1|ENSFCTG00005002020|Transcript|ENSFCTT00005005264|protein_coding|15/19||||1937|1937|646|V/A|gTg/gCg|||1|||	C|missense_variant|MODERATE|OFD1|ENSFCTG00005002020|Transcript|ENSFCTT00005005269|protein_coding|16/22||||2417|1946|649|V/A|gTg/gCg|||1|||	C|missense_variant|MODERATE|OFD1|ENSFCTG00005002020|Transcript|ENSFCTT00005005274|protein_coding|16/22||||2084|2084|695|V/A|gTg/gCg|||1|||	C|missense_variant|MODERATE|OFD1|ENSFCTG00005002020|Transcript|ENSFCTT00005005277|protein_coding|19/22||||2480|1922|641|V/A|gTg/gCg|||1|||	C|missense_variant|MODERATE|OFD1|ENSFCTG00005002020|Transcript|ENSFCTT00005005278|protein_coding|20/26||||2630|2072|691|V/A|gTg/gCg|||1|||	C|missense_variant|MODERATE|OFD1|ENSFCTG00005002020|Transcript|ENSFCTT00005005280|protein_coding|20/24||||2630|2072|691|V/A|gTg/gCg|||1|||
X	10531160	T	C	0/1	C|missense_variant|MODERATE|OFD1|ENSFCTG00005002020|Transcript|ENSFCTT00005005254|protein_coding|17/21||||2452|2452|818|S/P|Tcc/Ccc|||1|||	C|missense_variant|MODERATE|OFD1|ENSFCTG00005002020|Transcript|ENSFCTT00005005258|protein_coding|16/18||||2579|2104|702|S/P|Tcc/Ccc|||1|||	C|missense_variant|MODERATE|OFD1|ENSFCTG00005002020|Transcript|ENSFCTT00005005264|protein_coding|15/19||||1969|1969|657|S/P|Tcc/Ccc|||1|||	C|missense_variant|MODERATE|OFD1|ENSFCTG00005002020|Transcript|ENSFCTT00005005269|protein_coding|16/22||||2449|1978|660|S/P|Tcc/Ccc|||1|||	C|missense_variant|MODERATE|OFD1|ENSFCTG00005002020|Transcript|ENSFCTT00005005274|protein_coding|16/22||||2116|2116|706|S/P|Tcc/Ccc|||1|||	C|missense_variant|MODERATE|OFD1|ENSFCTG00005002020|Transcript|ENSFCTT00005005277|protein_coding|19/22||||2512|1954|652|S/P|Tcc/Ccc|||1|||	C|missense_variant|MODERATE|OFD1|ENSFCTG00005002020|Transcript|ENSFCTT00005005278|protein_coding|20/26||||2662|2104|702|S/P|Tcc/Ccc|||1|||	C|missense_variant|MODERATE|OFD1|ENSFCTG00005002020|Transcript|ENSFCTT00005005280|protein_coding|20/24||||2662|2104|702|S/P|Tcc/Ccc|||1|||
X	10531199	C	T	0/1	T|missense_variant|MODERATE|OFD1|ENSFCTG00005002020|Transcript|ENSFCTT00005005254|protein_coding|17/21||||2491|2491|831|R/W|Cgg/Tgg|||1|||	T|missense_variant|MODERATE|OFD1|ENSFCTG00005002020|Transcript|ENSFCTT00005005258|protein_coding|16/18||||2618|2143|715|R/W|Cgg/Tgg|||1|||	T|missense_variant|MODERATE|OFD1|ENSFCTG00005002020|Transcript|ENSFCTT00005005264|protein_coding|15/19||||2008|2008|670|R/W|Cgg/Tgg|||1|||	T|missense_variant|MODERATE|OFD1|ENSFCTG00005002020|Transcript|ENSFCTT00005005269|protein_coding|16/22||||2488|2017|673|R/W|Cgg/Tgg|||1|||	T|missense_variant|MODERATE|OFD1|ENSFCTG00005002020|Transcript|ENSFCTT00005005274|protein_coding|16/22||||2155|2155|719|R/W|Cgg/Tgg|||1|||	T|missense_variant|MODERATE|OFD1|ENSFCTG00005002020|Transcript|ENSFCTT00005005277|protein_coding|19/22||||2551|1993|665|R/W|Cgg/Tgg|||1|||	T|missense_variant|MODERATE|OFD1|ENSFCTG00005002020|Transcript|ENSFCTT00005005278|protein_coding|20/26||||2701|2143|715|R/W|Cgg/Tgg|||1|||	T|missense_variant|MODERATE|OFD1|ENSFCTG00005002020|Transcript|ENSFCTT00005005280|protein_coding|20/24||||2701|2143|715|R/W|Cgg/Tgg|||1|||
X	10531202	CCG	C	0/1	-|frameshift_variant|HIGH|OFD1|ENSFCTG00005002020|Transcript|ENSFCTT00005005254|protein_coding|17/21||||2495-2496|2495-2496|832|P/X|cCG/c|||1|||	-|frameshift_variant|HIGH|OFD1|ENSFCTG00005002020|Transcript|ENSFCTT00005005258|protein_coding|16/18||||2622-2623|2147-2148|716|P/X|cCG/c|||1|||	-|frameshift_variant|HIGH|OFD1|ENSFCTG00005002020|Transcript|ENSFCTT00005005264|protein_coding|15/19||||2012-2013|2012-2013|671|P/X|cCG/c|||1|||	-|frameshift_variant|HIGH|OFD1|ENSFCTG00005002020|Transcript|ENSFCTT00005005269|protein_coding|16/22||||2492-2493|2021-2022|674|P/X|cCG/c|||1|||	-|frameshift_variant|HIGH|OFD1|ENSFCTG00005002020|Transcript|ENSFCTT00005005274|protein_coding|16/22||||2159-2160|2159-2160|720|P/X|cCG/c|||1|||	-|frameshift_variant|HIGH|OFD1|ENSFCTG00005002020|Transcript|ENSFCTT00005005277|protein_coding|19/22||||2555-2556|1997-1998|666|P/X|cCG/c|||1|||	-|frameshift_variant|HIGH|OFD1|ENSFCTG00005002020|Transcript|ENSFCTT00005005278|protein_coding|20/26||||2705-2706|2147-2148|716|P/X|cCG/c|||1|||	-|frameshift_variant|HIGH|OFD1|ENSFCTG00005002020|Transcript|ENSFCTT00005005280|protein_coding|20/24||||2705-2706|2147-2148|716|P/X|cCG/c|||1|||
X	10531206	G	GCA	0/1	CA|frameshift_variant|HIGH|OFD1|ENSFCTG00005002020|Transcript|ENSFCTT00005005254|protein_coding|17/21||||2498-2499|2498-2499|833|C/CX|tgc/tgCAc|||1|||	CA|frameshift_variant|HIGH|OFD1|ENSFCTG00005002020|Transcript|ENSFCTT00005005258|protein_coding|16/18||||2625-2626|2150-2151|717|C/CX|tgc/tgCAc|||1|||	CA|frameshift_variant|HIGH|OFD1|ENSFCTG00005002020|Transcript|ENSFCTT00005005264|protein_coding|15/19||||2015-2016|2015-2016|672|C/CX|tgc/tgCAc|||1|||	CA|frameshift_variant|HIGH|OFD1|ENSFCTG00005002020|Transcript|ENSFCTT00005005269|protein_coding|16/22||||2495-2496|2024-2025|675|C/CX|tgc/tgCAc|||1|||	CA|frameshift_variant|HIGH|OFD1|ENSFCTG00005002020|Transcript|ENSFCTT00005005274|protein_coding|16/22||||2162-2163|2162-2163|721|C/CX|tgc/tgCAc|||1|||	CA|frameshift_variant|HIGH|OFD1|ENSFCTG00005002020|Transcript|ENSFCTT00005005277|protein_coding|19/22||||2558-2559|2000-2001|667|C/CX|tgc/tgCAc|||1|||	CA|frameshift_variant|HIGH|OFD1|ENSFCTG00005002020|Transcript|ENSFCTT00005005278|protein_coding|20/26||||2708-2709|2150-2151|717|C/CX|tgc/tgCAc|||1|||	CA|frameshift_variant|HIGH|OFD1|ENSFCTG00005002020|Transcript|ENSFCTT00005005280|protein_coding|20/24||||2708-2709|2150-2151|717|C/CX|tgc/tgCAc|||1|||
X	10531217	T	C	0/1	C|missense_variant|MODERATE|OFD1|ENSFCTG00005002020|Transcript|ENSFCTT00005005254|protein_coding|17/21||||2509|2509|837|S/P|Tcc/Ccc|||1|||	C|missense_variant|MODERATE|OFD1|ENSFCTG00005002020|Transcript|ENSFCTT00005005258|protein_coding|16/18||||2636|2161|721|S/P|Tcc/Ccc|||1|||	C|missense_variant|MODERATE|OFD1|ENSFCTG00005002020|Transcript|ENSFCTT00005005264|protein_coding|15/19||||2026|2026|676|S/P|Tcc/Ccc|||1|||	C|missense_variant|MODERATE|OFD1|ENSFCTG00005002020|Transcript|ENSFCTT00005005269|protein_coding|16/22||||2506|2035|679|S/P|Tcc/Ccc|||1|||	C|missense_variant|MODERATE|OFD1|ENSFCTG00005002020|Transcript|ENSFCTT00005005274|protein_coding|16/22||||2173|2173|725|S/P|Tcc/Ccc|||1|||	C|missense_variant|MODERATE|OFD1|ENSFCTG00005002020|Transcript|ENSFCTT00005005277|protein_coding|19/22||||2569|2011|671|S/P|Tcc/Ccc|||1|||	C|missense_variant|MODERATE|OFD1|ENSFCTG00005002020|Transcript|ENSFCTT00005005278|protein_coding|20/26||||2719|2161|721|S/P|Tcc/Ccc|||1|||	C|missense_variant|MODERATE|OFD1|ENSFCTG00005002020|Transcript|ENSFCTT00005005280|protein_coding|20/24||||2719|2161|721|S/P|Tcc/Ccc|||1|||
X	10531226	G	C	0/1	C|missense_variant|MODERATE|OFD1|ENSFCTG00005002020|Transcript|ENSFCTT00005005254|protein_coding|17/21||||2518|2518|840|G/R|Ggc/Cgc|||1|||	C|missense_variant|MODERATE|OFD1|ENSFCTG00005002020|Transcript|ENSFCTT00005005258|protein_coding|16/18||||2645|2170|724|G/R|Ggc/Cgc|||1|||	C|missense_variant|MODERATE|OFD1|ENSFCTG00005002020|Transcript|ENSFCTT00005005264|protein_coding|15/19||||2035|2035|679|G/R|Ggc/Cgc|||1|||	C|missense_variant|MODERATE|OFD1|ENSFCTG00005002020|Transcript|ENSFCTT00005005269|protein_coding|16/22||||2515|2044|682|G/R|Ggc/Cgc|||1|||	C|missense_variant|MODERATE|OFD1|ENSFCTG00005002020|Transcript|ENSFCTT00005005274|protein_coding|16/22||||2182|2182|728|G/R|Ggc/Cgc|||1|||	C|missense_variant|MODERATE|OFD1|ENSFCTG00005002020|Transcript|ENSFCTT00005005277|protein_coding|19/22||||2578|2020|674|G/R|Ggc/Cgc|||1|||	C|missense_variant|MODERATE|OFD1|ENSFCTG00005002020|Transcript|ENSFCTT00005005278|protein_coding|20/26||||2728|2170|724|G/R|Ggc/Cgc|||1|||	C|missense_variant|MODERATE|OFD1|ENSFCTG00005002020|Transcript|ENSFCTT00005005280|protein_coding|20/24||||2728|2170|724|G/R|Ggc/Cgc|||1|||
X	10531256	A	G	0/1	G|missense_variant|MODERATE|OFD1|ENSFCTG00005002020|Transcript|ENSFCTT00005005254|protein_coding|17/21||||2548|2548|850|K/E|Aaa/Gaa|||1|||	G|missense_variant|MODERATE|OFD1|ENSFCTG00005002020|Transcript|ENSFCTT00005005258|protein_coding|16/18||||2675|2200|734|K/E|Aaa/Gaa|||1|||	G|missense_variant|MODERATE|OFD1|ENSFCTG00005002020|Transcript|ENSFCTT00005005264|protein_coding|15/19||||2065|2065|689|K/E|Aaa/Gaa|||1|||	G|missense_variant|MODERATE|OFD1|ENSFCTG00005002020|Transcript|ENSFCTT00005005269|protein_coding|16/22||||2545|2074|692|K/E|Aaa/Gaa|||1|||	G|missense_variant|MODERATE|OFD1|ENSFCTG00005002020|Transcript|ENSFCTT00005005274|protein_coding|16/22||||2212|2212|738|K/E|Aaa/Gaa|||1|||	G|missense_variant|MODERATE|OFD1|ENSFCTG00005002020|Transcript|ENSFCTT00005005277|protein_coding|19/22||||2608|2050|684|K/E|Aaa/Gaa|||1|||	G|missense_variant|MODERATE|OFD1|ENSFCTG00005002020|Transcript|ENSFCTT00005005278|protein_coding|20/26||||2758|2200|734|K/E|Aaa/Gaa|||1|||	G|missense_variant|MODERATE|OFD1|ENSFCTG00005002020|Transcript|ENSFCTT00005005280|protein_coding|20/24||||2758|2200|734|K/E|Aaa/Gaa|||1|||
X	10531261	G	C	0/1	C|missense_variant|MODERATE|OFD1|ENSFCTG00005002020|Transcript|ENSFCTT00005005254|protein_coding|17/21||||2553|2553|851|R/S|agG/agC|||1|||	C|missense_variant|MODERATE|OFD1|ENSFCTG00005002020|Transcript|ENSFCTT00005005258|protein_coding|16/18||||2680|2205|735|R/S|agG/agC|||1|||	C|missense_variant|MODERATE|OFD1|ENSFCTG00005002020|Transcript|ENSFCTT00005005264|protein_coding|15/19||||2070|2070|690|R/S|agG/agC|||1|||	C|missense_variant|MODERATE|OFD1|ENSFCTG00005002020|Transcript|ENSFCTT00005005269|protein_coding|16/22||||2550|2079|693|R/S|agG/agC|||1|||	C|missense_variant|MODERATE|OFD1|ENSFCTG00005002020|Transcript|ENSFCTT00005005274|protein_coding|16/22||||2217|2217|739|R/S|agG/agC|||1|||	C|missense_variant|MODERATE|OFD1|ENSFCTG00005002020|Transcript|ENSFCTT00005005277|protein_coding|19/22||||2613|2055|685|R/S|agG/agC|||1|||	C|missense_variant|MODERATE|OFD1|ENSFCTG00005002020|Transcript|ENSFCTT00005005278|protein_coding|20/26||||2763|2205|735|R/S|agG/agC|||1|||	C|missense_variant|MODERATE|OFD1|ENSFCTG00005002020|Transcript|ENSFCTT00005005280|protein_coding|20/24||||2763|2205|735|R/S|agG/agC|||1|||
X	10531268	C	T	0/1	T|missense_variant|MODERATE|OFD1|ENSFCTG00005002020|Transcript|ENSFCTT00005005254|protein_coding|17/21||||2560|2560|854|L/F|Ctt/Ttt|||1|||	T|missense_variant|MODERATE|OFD1|ENSFCTG00005002020|Transcript|ENSFCTT00005005258|protein_coding|16/18||||2687|2212|738|L/F|Ctt/Ttt|||1|||	T|missense_variant|MODERATE|OFD1|ENSFCTG00005002020|Transcript|ENSFCTT00005005264|protein_coding|15/19||||2077|2077|693|L/F|Ctt/Ttt|||1|||	T|missense_variant|MODERATE|OFD1|ENSFCTG00005002020|Transcript|ENSFCTT00005005269|protein_coding|16/22||||2557|2086|696|L/F|Ctt/Ttt|||1|||	T|missense_variant|MODERATE|OFD1|ENSFCTG00005002020|Transcript|ENSFCTT00005005274|protein_coding|16/22||||2224|2224|742|L/F|Ctt/Ttt|||1|||	T|missense_variant|MODERATE|OFD1|ENSFCTG00005002020|Transcript|ENSFCTT00005005277|protein_coding|19/22||||2620|2062|688|L/F|Ctt/Ttt|||1|||	T|missense_variant|MODERATE|OFD1|ENSFCTG00005002020|Transcript|ENSFCTT00005005278|protein_coding|20/26||||2770|2212|738|L/F|Ctt/Ttt|||1|||	T|missense_variant|MODERATE|OFD1|ENSFCTG00005002020|Transcript|ENSFCTT00005005280|protein_coding|20/24||||2770|2212|738|L/F|Ctt/Ttt|||1|||
X	10531278	T	C	0/1	C|missense_variant|MODERATE|OFD1|ENSFCTG00005002020|Transcript|ENSFCTT00005005254|protein_coding|17/21||||2570|2570|857|V/A|gTg/gCg|||1|||	C|missense_variant|MODERATE|OFD1|ENSFCTG00005002020|Transcript|ENSFCTT00005005258|protein_coding|16/18||||2697|2222|741|V/A|gTg/gCg|||1|||	C|missense_variant|MODERATE|OFD1|ENSFCTG00005002020|Transcript|ENSFCTT00005005264|protein_coding|15/19||||2087|2087|696|V/A|gTg/gCg|||1|||	C|missense_variant|MODERATE|OFD1|ENSFCTG00005002020|Transcript|ENSFCTT00005005269|protein_coding|16/22||||2567|2096|699|V/A|gTg/gCg|||1|||	C|missense_variant|MODERATE|OFD1|ENSFCTG00005002020|Transcript|ENSFCTT00005005274|protein_coding|16/22||||2234|2234|745|V/A|gTg/gCg|||1|||	C|missense_variant|MODERATE|OFD1|ENSFCTG00005002020|Transcript|ENSFCTT00005005277|protein_coding|19/22||||2630|2072|691|V/A|gTg/gCg|||1|||	C|missense_variant|MODERATE|OFD1|ENSFCTG00005002020|Transcript|ENSFCTT00005005278|protein_coding|20/26||||2780|2222|741|V/A|gTg/gCg|||1|||	C|missense_variant|MODERATE|OFD1|ENSFCTG00005002020|Transcript|ENSFCTT00005005280|protein_coding|20/24||||2780|2222|741|V/A|gTg/gCg|||1|||
X	10531310	C	T	0/1	T|splice_donor_5th_base_variant&intron_variant|LOW|OFD1|ENSFCTG00005002020|Transcript|ENSFCTT00005005258|protein_coding||16/17||||||||||1|||	T|missense_variant|MODERATE|OFD1|ENSFCTG00005002020|Transcript|ENSFCTT00005005264|protein_coding|15/19||||2119|2119|707|R/W|Cgg/Tgg|||1|||	T|missense_variant|MODERATE|OFD1|ENSFCTG00005002020|Transcript|ENSFCTT00005005269|protein_coding|16/22||||2599|2128|710|R/W|Cgg/Tgg|||1|||	T|missense_variant|MODERATE|OFD1|ENSFCTG00005002020|Transcript|ENSFCTT00005005277|protein_coding|19/22||||2662|2104|702|R/W|Cgg/Tgg|||1|||	T|missense_variant|MODERATE|OFD1|ENSFCTG00005002020|Transcript|ENSFCTT00005005280|protein_coding|20/24||||2812|2254|752|R/W|Cgg/Tgg|||1|||
X	10531322	T	C	0/1	C|missense_variant|MODERATE|OFD1|ENSFCTG00005002020|Transcript|ENSFCTT00005005264|protein_coding|15/19||||2131|2131|711|Y/H|Tat/Cat|||1|||	C|splice_region_variant&intron_variant|LOW|OFD1|ENSFCTG00005002020|Transcript|ENSFCTT00005005269|protein_coding||16/21||||||||||1|||	C|splice_donor_variant|HIGH|OFD1|ENSFCTG00005002020|Transcript|ENSFCTT00005005277|protein_coding||19/21||||||||||1|||	C|missense_variant|MODERATE|OFD1|ENSFCTG00005002020|Transcript|ENSFCTT00005005280|protein_coding|20/24||||2824|2266|756|Y/H|Tat/Cat|||1|||
X	10535784	G	T	1/1	T|missense_variant|MODERATE|OFD1|ENSFCTG00005002020|Transcript|ENSFCTT00005005254|protein_coding|19/21||||2791|2791|931|A/S|Gca/Tca|||1|||	T|missense_variant|MODERATE|OFD1|ENSFCTG00005002020|Transcript|ENSFCTT00005005269|protein_coding|18/22||||2773|2302|768|A/S|Gca/Tca|||1|||	T|missense_variant|MODERATE|OFD1|ENSFCTG00005002020|Transcript|ENSFCTT00005005274|protein_coding|18/22||||2458|2458|820|A/S|Gca/Tca|||1|||	T|missense_variant|MODERATE|OFD1|ENSFCTG00005002020|Transcript|ENSFCTT00005005277|protein_coding|21/22||||2854|2296|766|A/S|Gca/Tca|||1|||	T|missense_variant|MODERATE|OFD1|ENSFCTG00005002020|Transcript|ENSFCTT00005005278|protein_coding|22/26||||3004|2446|816|A/S|Gca/Tca|||1|||
X	10536632	TCCCCCCCCCCCCCCCCCCCC	T	1/1	-|frameshift_variant|HIGH|OFD1|ENSFCTG00005002020|Transcript|ENSFCTT00005005258|protein_coding|17/18||||2781-2800|2306-2325|769-775|SPPPPPP/X|tCCCCCCCCCCCCCCCCCCCC/t|||1|||	-|frameshift_variant|HIGH|OFD1|ENSFCTG00005002020|Transcript|ENSFCTT00005005264|protein_coding|16/19||||2171-2190|2171-2190|724-730|SPPPPPP/X|tCCCCCCCCCCCCCCCCCCCC/t|||1|||
X	10536659	C	G	1/1	G|missense_variant|MODERATE|OFD1|ENSFCTG00005002020|Transcript|ENSFCTT00005005258|protein_coding|17/18||||2807|2332|778|P/A|Ccc/Gcc|||1|||	G|missense_variant|MODERATE|OFD1|ENSFCTG00005002020|Transcript|ENSFCTT00005005264|protein_coding|16/19||||2197|2197|733|P/A|Ccc/Gcc|||1|||
X	10536693	T	C	1/1	C|missense_variant|MODERATE|OFD1|ENSFCTG00005002020|Transcript|ENSFCTT00005005258|protein_coding|17/18||||2841|2366|789|L/P|cTg/cCg|||1|||	C|missense_variant|MODERATE|OFD1|ENSFCTG00005002020|Transcript|ENSFCTT00005005264|protein_coding|16/19||||2231|2231|744|L/P|cTg/cCg|||1|||
X	10536804	T	C	1/1	C|missense_variant|MODERATE|OFD1|ENSFCTG00005002020|Transcript|ENSFCTT00005005254|protein_coding|20/21||||2888|2888|963|V/A|gTg/gCg|||1|||	C|missense_variant|MODERATE|OFD1|ENSFCTG00005002020|Transcript|ENSFCTT00005005258|protein_coding|17/18||||2952|2477|826|V/A|gTg/gCg|||1|||	C|missense_variant|MODERATE|OFD1|ENSFCTG00005002020|Transcript|ENSFCTT00005005264|protein_coding|16/19||||2342|2342|781|V/A|gTg/gCg|||1|||	C|missense_variant|MODERATE|OFD1|ENSFCTG00005002020|Transcript|ENSFCTT00005005269|protein_coding|19/22||||2870|2399|800|V/A|gTg/gCg|||1|||	C|missense_variant|MODERATE|OFD1|ENSFCTG00005002020|Transcript|ENSFCTT00005005274|protein_coding|19/22||||2555|2555|852|V/A|gTg/gCg|||1|||	C|missense_variant|MODERATE|OFD1|ENSFCTG00005002020|Transcript|ENSFCTT00005005278|protein_coding|23/26||||3101|2543|848|V/A|gTg/gCg|||1|||
X	10536807	T	C	1/1	C|missense_variant|MODERATE|OFD1|ENSFCTG00005002020|Transcript|ENSFCTT00005005254|protein_coding|20/21||||2891|2891|964|V/A|gTg/gCg|||1|||	C|missense_variant|MODERATE|OFD1|ENSFCTG00005002020|Transcript|ENSFCTT00005005258|protein_coding|17/18||||2955|2480|827|V/A|gTg/gCg|||1|||	C|missense_variant|MODERATE|OFD1|ENSFCTG00005002020|Transcript|ENSFCTT00005005264|protein_coding|16/19||||2345|2345|782|V/A|gTg/gCg|||1|||	C|missense_variant|MODERATE|OFD1|ENSFCTG00005002020|Transcript|ENSFCTT00005005269|protein_coding|19/22||||2873|2402|801|V/A|gTg/gCg|||1|||	C|missense_variant|MODERATE|OFD1|ENSFCTG00005002020|Transcript|ENSFCTT00005005274|protein_coding|19/22||||2558|2558|853|V/A|gTg/gCg|||1|||	C|missense_variant|MODERATE|OFD1|ENSFCTG00005002020|Transcript|ENSFCTT00005005278|protein_coding|23/26||||3104|2546|849|V/A|gTg/gCg|||1|||
X	10539964	G	GGAA	1/1	GAA|inframe_insertion|MODERATE|OFD1|ENSFCTG00005002020|Transcript|ENSFCTT00005005254|protein_coding|21/21||||2928-2929|2928-2929|976-977|-/E|-/GAA|||1|||	GAA|inframe_insertion|MODERATE|OFD1|ENSFCTG00005002020|Transcript|ENSFCTT00005005258|protein_coding|18/18||||3019-3020|2544-2545|848-849|-/E|-/GAA|||1|||	GAA|inframe_insertion|MODERATE|OFD1|ENSFCTG00005002020|Transcript|ENSFCTT00005005264|protein_coding|17/19||||2394-2395|2394-2395|798-799|-/E|-/GAA|||1|||	GAA|inframe_insertion|MODERATE|OFD1|ENSFCTG00005002020|Transcript|ENSFCTT00005005269|protein_coding|20/22||||2937-2938|2466-2467|822-823|-/E|-/GAA|||1|||	GAA|inframe_insertion|MODERATE|OFD1|ENSFCTG00005002020|Transcript|ENSFCTT00005005274|protein_coding|20/22||||2616-2617|2616-2617|872-873|-/E|-/GAA|||1|||	GAA|inframe_insertion|MODERATE|OFD1|ENSFCTG00005002020|Transcript|ENSFCTT00005005277|protein_coding|22/22||||2898-2899|2340-2341|780-781|-/E|-/GAA|||1|||	GAA|inframe_insertion|MODERATE|OFD1|ENSFCTG00005002020|Transcript|ENSFCTT00005005278|protein_coding|24/26||||3162-3163|2604-2605|868-869|-/E|-/GAA|||1|||	GAA|inframe_insertion|MODERATE|OFD1|ENSFCTG00005002020|Transcript|ENSFCTT00005005280|protein_coding|22/24||||3075-3076|2517-2518|839-840|-/E|-/GAA|||1|||
X	10540134	G	A	1/1	A|missense_variant|MODERATE|OFD1|ENSFCTG00005002020|Transcript|ENSFCTT00005005254|protein_coding|21/21||||3098|3098|1033|R/Q|cGg/cAg|||1|||	A|missense_variant|MODERATE|OFD1|ENSFCTG00005002020|Transcript|ENSFCTT00005005258|protein_coding|18/18||||3189|2714|905|R/Q|cGg/cAg|||1|||	A|missense_variant|MODERATE|OFD1|ENSFCTG00005002020|Transcript|ENSFCTT00005005277|protein_coding|22/22||||3068|2510|837|R/Q|cGg/cAg|||1|||
X	10540139	C	T	1/1	T|missense_variant|MODERATE|OFD1|ENSFCTG00005002020|Transcript|ENSFCTT00005005254|protein_coding|21/21||||3103|3103|1035|P/S|Cct/Tct|||1|||	T|missense_variant|MODERATE|OFD1|ENSFCTG00005002020|Transcript|ENSFCTT00005005258|protein_coding|18/18||||3194|2719|907|P/S|Cct/Tct|||1|||	T|missense_variant|MODERATE|OFD1|ENSFCTG00005002020|Transcript|ENSFCTT00005005277|protein_coding|22/22||||3073|2515|839|P/S|Cct/Tct|||1|||
X	11882921	T	G	1/1	G|missense_variant|MODERATE|ASB9|ENSFCTG00005002156|Transcript|ENSFCTT00005005670|protein_coding|5/6||||704|487|163|I/L|Atc/Ctc|||-1|||	G|missense_variant|MODERATE|ASB9|ENSFCTG00005002156|Transcript|ENSFCTT00005005678|protein_coding|5/8||||906|487|163|I/L|Atc/Ctc|||-1|||
X	11971264	C	T	1/1	T|missense_variant|MODERATE|VEGFD|ENSFCTG00005002396|Transcript|ENSFCTT00005006372|protein_coding|3/7||||296|223|75|E/K|Gag/Aag|||-1|||	T|missense_variant|MODERATE|VEGFD|ENSFCTG00005002396|Transcript|ENSFCTT00005006375|protein_coding|3/7||||406|310|104|E/K|Gag/Aag|||-1|||
X	12082583	T	C	1/1	C|missense_variant|MODERATE|PIR|ENSFCTG00005002389|Transcript|ENSFCTT00005006366|protein_coding|1/10||||895|59|20|H/R|cAc/cGc|||-1|||
X	12425662	CT	C	0/1	-|frameshift_variant|HIGH|AP1S2|ENSFCTG00005002429|Transcript|ENSFCTT00005006504|protein_coding|3/6||||357|357|119|G/X|ggA/gg|||-1|||	-|frameshift_variant|HIGH|AP1S2|ENSFCTG00005002429|Transcript|ENSFCTT00005006517|protein_coding|3/5||||357|357|119|G/X|ggA/gg|||-1|||	-|frameshift_variant|HIGH|AP1S2|ENSFCTG00005002429|Transcript|ENSFCTT00005006521|protein_coding|3/6||||357|357|119|G/X|ggA/gg|||-1|||	-|frameshift_variant|HIGH|AP1S2|ENSFCTG00005002429|Transcript|ENSFCTT00005006527|protein_coding|3/4||||357|357|119|G/X|ggA/gg|||-1|||	-|frameshift_variant|HIGH|AP1S2|ENSFCTG00005002429|Transcript|ENSFCTT00005006537|protein_coding|4/6||||783|225|75|G/X|ggA/gg|||-1|||
X	12425667	A	G	0/1	G|missense_variant|MODERATE|AP1S2|ENSFCTG00005002429|Transcript|ENSFCTT00005006504|protein_coding|3/6||||353|353|118|L/S|tTg/tCg|||-1|||	G|missense_variant|MODERATE|AP1S2|ENSFCTG00005002429|Transcript|ENSFCTT00005006517|protein_coding|3/5||||353|353|118|L/S|tTg/tCg|||-1|||	G|missense_variant|MODERATE|AP1S2|ENSFCTG00005002429|Transcript|ENSFCTT00005006521|protein_coding|3/6||||353|353|118|L/S|tTg/tCg|||-1|||	G|missense_variant|MODERATE|AP1S2|ENSFCTG00005002429|Transcript|ENSFCTT00005006527|protein_coding|3/4||||353|353|118|L/S|tTg/tCg|||-1|||	G|missense_variant|MODERATE|AP1S2|ENSFCTG00005002429|Transcript|ENSFCTT00005006537|protein_coding|4/6||||779|221|74|L/S|tTg/tCg|||-1|||
X	12426366	G	A	0/1	A|missense_variant|MODERATE|AP1S2|ENSFCTG00005002429|Transcript|ENSFCTT00005006504|protein_coding|2/6||||268|268|90|L/F|Ctt/Ttt|||-1|||	A|missense_variant|MODERATE|AP1S2|ENSFCTG00005002429|Transcript|ENSFCTT00005006517|protein_coding|2/5||||268|268|90|L/F|Ctt/Ttt|||-1|||	A|missense_variant|MODERATE|AP1S2|ENSFCTG00005002429|Transcript|ENSFCTT00005006521|protein_coding|2/6||||268|268|90|L/F|Ctt/Ttt|||-1|||	A|missense_variant|MODERATE|AP1S2|ENSFCTG00005002429|Transcript|ENSFCTT00005006527|protein_coding|2/4||||268|268|90|L/F|Ctt/Ttt|||-1|||	A|missense_variant|MODERATE|AP1S2|ENSFCTG00005002429|Transcript|ENSFCTT00005006537|protein_coding|3/6||||694|136|46|L/F|Ctt/Ttt|||-1|||
X	12426381	G	A	0/1	A|missense_variant|MODERATE|AP1S2|ENSFCTG00005002429|Transcript|ENSFCTT00005006504|protein_coding|2/6||||253|253|85|R/C|Cgt/Tgt|||-1|||	A|missense_variant|MODERATE|AP1S2|ENSFCTG00005002429|Transcript|ENSFCTT00005006517|protein_coding|2/5||||253|253|85|R/C|Cgt/Tgt|||-1|||	A|missense_variant|MODERATE|AP1S2|ENSFCTG00005002429|Transcript|ENSFCTT00005006521|protein_coding|2/6||||253|253|85|R/C|Cgt/Tgt|||-1|||	A|missense_variant|MODERATE|AP1S2|ENSFCTG00005002429|Transcript|ENSFCTT00005006527|protein_coding|2/4||||253|253|85|R/C|Cgt/Tgt|||-1|||	A|missense_variant|MODERATE|AP1S2|ENSFCTG00005002429|Transcript|ENSFCTT00005006537|protein_coding|3/6||||679|121|41|R/C|Cgt/Tgt|||-1|||
X	12426399	T	C	0/1	C|missense_variant|MODERATE|AP1S2|ENSFCTG00005002429|Transcript|ENSFCTT00005006504|protein_coding|2/6||||235|235|79|T/A|Acc/Gcc|||-1|||	C|missense_variant|MODERATE|AP1S2|ENSFCTG00005002429|Transcript|ENSFCTT00005006517|protein_coding|2/5||||235|235|79|T/A|Acc/Gcc|||-1|||	C|missense_variant|MODERATE|AP1S2|ENSFCTG00005002429|Transcript|ENSFCTT00005006521|protein_coding|2/6||||235|235|79|T/A|Acc/Gcc|||-1|||	C|missense_variant|MODERATE|AP1S2|ENSFCTG00005002429|Transcript|ENSFCTT00005006527|protein_coding|2/4||||235|235|79|T/A|Acc/Gcc|||-1|||	C|missense_variant|MODERATE|AP1S2|ENSFCTG00005002429|Transcript|ENSFCTT00005006537|protein_coding|3/6||||661|103|35|T/A|Acc/Gcc|||-1|||
X	12426412	G	T	0/1	T|missense_variant|MODERATE|AP1S2|ENSFCTG00005002429|Transcript|ENSFCTT00005006504|protein_coding|2/6||||222|222|74|D/E|gaC/gaA|||-1|||	T|missense_variant|MODERATE|AP1S2|ENSFCTG00005002429|Transcript|ENSFCTT00005006517|protein_coding|2/5||||222|222|74|D/E|gaC/gaA|||-1|||	T|missense_variant|MODERATE|AP1S2|ENSFCTG00005002429|Transcript|ENSFCTT00005006521|protein_coding|2/6||||222|222|74|D/E|gaC/gaA|||-1|||	T|missense_variant|MODERATE|AP1S2|ENSFCTG00005002429|Transcript|ENSFCTT00005006527|protein_coding|2/4||||222|222|74|D/E|gaC/gaA|||-1|||	T|missense_variant|MODERATE|AP1S2|ENSFCTG00005002429|Transcript|ENSFCTT00005006537|protein_coding|3/6||||648|90|30|D/E|gaC/gaA|||-1|||
X	13289409	A	C	0/1	C|missense_variant|MODERATE|TXLNG|ENSFCTG00005002522|Transcript|ENSFCTT00005006745|protein_coding|3/10||||560|488|163|K/T|aAa/aCa|||1|||	C|missense_variant|MODERATE|TXLNG|ENSFCTG00005002522|Transcript|ENSFCTT00005006749|protein_coding|3/11||||540|485|162|K/T|aAa/aCa|||1|||	C|missense_variant|MODERATE|TXLNG|ENSFCTG00005002522|Transcript|ENSFCTT00005006752|protein_coding|3/9||||548|485|162|K/T|aAa/aCa|||1|||	C|missense_variant|MODERATE|TXLNG|ENSFCTG00005002522|Transcript|ENSFCTT00005006757|protein_coding|3/9||||558|485|162|K/T|aAa/aCa|||1|||	C|missense_variant|MODERATE|TXLNG|ENSFCTG00005002522|Transcript|ENSFCTT00005006761|protein_coding|3/10||||664|485|162|K/T|aAa/aCa|||1|||	C|missense_variant|MODERATE|TXLNG|ENSFCTG00005002522|Transcript|ENSFCTT00005006767|protein_coding|3/12||||664|485|162|K/T|aAa/aCa|||1|||	C|missense_variant|MODERATE|TXLNG|ENSFCTG00005002522|Transcript|ENSFCTT00005006790|protein_coding|3/11||||551|485|162|K/T|aAa/aCa|||1|||	C|missense_variant|MODERATE|TXLNG|ENSFCTG00005002522|Transcript|ENSFCTT00005006795|protein_coding|3/11||||664|485|162|K/T|aAa/aCa|||1|||
X	13294316	A	G	0/1	G|missense_variant|MODERATE|TXLNG|ENSFCTG00005002522|Transcript|ENSFCTT00005006745|protein_coding|4/10||||610|538|180|I/V|Att/Gtt|||1|||	G|missense_variant|MODERATE|TXLNG|ENSFCTG00005002522|Transcript|ENSFCTT00005006749|protein_coding|4/11||||590|535|179|I/V|Att/Gtt|||1|||	G|missense_variant|MODERATE|TXLNG|ENSFCTG00005002522|Transcript|ENSFCTT00005006752|protein_coding|4/9||||598|535|179|I/V|Att/Gtt|||1|||	G|missense_variant|MODERATE|TXLNG|ENSFCTG00005002522|Transcript|ENSFCTT00005006757|protein_coding|4/9||||608|535|179|I/V|Att/Gtt|||1|||	G|missense_variant|MODERATE|TXLNG|ENSFCTG00005002522|Transcript|ENSFCTT00005006761|protein_coding|4/10||||714|535|179|I/V|Att/Gtt|||1|||	G|missense_variant|MODERATE|TXLNG|ENSFCTG00005002522|Transcript|ENSFCTT00005006767|protein_coding|4/12||||714|535|179|I/V|Att/Gtt|||1|||	G|missense_variant|MODERATE|TXLNG|ENSFCTG00005002522|Transcript|ENSFCTT00005006790|protein_coding|4/11||||601|535|179|I/V|Att/Gtt|||1|||	G|missense_variant|MODERATE|TXLNG|ENSFCTG00005002522|Transcript|ENSFCTT00005006795|protein_coding|4/11||||714|535|179|I/V|Att/Gtt|||1|||
X	13294343	G	A	0/1	A|missense_variant|MODERATE|TXLNG|ENSFCTG00005002522|Transcript|ENSFCTT00005006745|protein_coding|4/10||||637|565|189|V/M|Gtg/Atg|||1|||	A|missense_variant|MODERATE|TXLNG|ENSFCTG00005002522|Transcript|ENSFCTT00005006749|protein_coding|4/11||||617|562|188|V/M|Gtg/Atg|||1|||	A|missense_variant|MODERATE|TXLNG|ENSFCTG00005002522|Transcript|ENSFCTT00005006752|protein_coding|4/9||||625|562|188|V/M|Gtg/Atg|||1|||	A|missense_variant|MODERATE|TXLNG|ENSFCTG00005002522|Transcript|ENSFCTT00005006757|protein_coding|4/9||||635|562|188|V/M|Gtg/Atg|||1|||	A|missense_variant|MODERATE|TXLNG|ENSFCTG00005002522|Transcript|ENSFCTT00005006761|protein_coding|4/10||||741|562|188|V/M|Gtg/Atg|||1|||	A|missense_variant|MODERATE|TXLNG|ENSFCTG00005002522|Transcript|ENSFCTT00005006767|protein_coding|4/12||||741|562|188|V/M|Gtg/Atg|||1|||	A|missense_variant|MODERATE|TXLNG|ENSFCTG00005002522|Transcript|ENSFCTT00005006790|protein_coding|4/11||||628|562|188|V/M|Gtg/Atg|||1|||	A|missense_variant|MODERATE|TXLNG|ENSFCTG00005002522|Transcript|ENSFCTT00005006795|protein_coding|4/11||||741|562|188|V/M|Gtg/Atg|||1|||
X	13295684	G	A	0/1	A|missense_variant|MODERATE|TXLNG|ENSFCTG00005002522|Transcript|ENSFCTT00005006745|protein_coding|5/10||||767|695|232|R/Q|cGa/cAa|||1|||	A|missense_variant|MODERATE|TXLNG|ENSFCTG00005002522|Transcript|ENSFCTT00005006749|protein_coding|5/11||||747|692|231|R/Q|cGa/cAa|||1|||	A|missense_variant|MODERATE|TXLNG|ENSFCTG00005002522|Transcript|ENSFCTT00005006752|protein_coding|5/9||||755|692|231|R/Q|cGa/cAa|||1|||	A|missense_variant|MODERATE|TXLNG|ENSFCTG00005002522|Transcript|ENSFCTT00005006757|protein_coding|5/9||||765|692|231|R/Q|cGa/cAa|||1|||	A|missense_variant|MODERATE|TXLNG|ENSFCTG00005002522|Transcript|ENSFCTT00005006761|protein_coding|5/10||||871|692|231|R/Q|cGa/cAa|||1|||	A|missense_variant|MODERATE|TXLNG|ENSFCTG00005002522|Transcript|ENSFCTT00005006767|protein_coding|5/12||||871|692|231|R/Q|cGa/cAa|||1|||	A|missense_variant|MODERATE|TXLNG|ENSFCTG00005002522|Transcript|ENSFCTT00005006790|protein_coding|5/11||||758|692|231|R/Q|cGa/cAa|||1|||	A|missense_variant|MODERATE|TXLNG|ENSFCTG00005002522|Transcript|ENSFCTT00005006795|protein_coding|5/11||||871|692|231|R/Q|cGa/cAa|||1|||
X	13295699	G	A	0/1	A|missense_variant|MODERATE|TXLNG|ENSFCTG00005002522|Transcript|ENSFCTT00005006745|protein_coding|5/10||||782|710|237|R/K|aGa/aAa|||1|||	A|missense_variant|MODERATE|TXLNG|ENSFCTG00005002522|Transcript|ENSFCTT00005006749|protein_coding|5/11||||762|707|236|R/K|aGa/aAa|||1|||	A|missense_variant|MODERATE|TXLNG|ENSFCTG00005002522|Transcript|ENSFCTT00005006752|protein_coding|5/9||||770|707|236|R/K|aGa/aAa|||1|||	A|missense_variant|MODERATE|TXLNG|ENSFCTG00005002522|Transcript|ENSFCTT00005006757|protein_coding|5/9||||780|707|236|R/K|aGa/aAa|||1|||	A|missense_variant|MODERATE|TXLNG|ENSFCTG00005002522|Transcript|ENSFCTT00005006761|protein_coding|5/10||||886|707|236|R/K|aGa/aAa|||1|||	A|missense_variant|MODERATE|TXLNG|ENSFCTG00005002522|Transcript|ENSFCTT00005006767|protein_coding|5/12||||886|707|236|R/K|aGa/aAa|||1|||	A|missense_variant|MODERATE|TXLNG|ENSFCTG00005002522|Transcript|ENSFCTT00005006790|protein_coding|5/11||||773|707|236|R/K|aGa/aAa|||1|||	A|missense_variant|MODERATE|TXLNG|ENSFCTG00005002522|Transcript|ENSFCTT00005006795|protein_coding|5/11||||886|707|236|R/K|aGa/aAa|||1|||
X	13295720	A	G	0/1	G|missense_variant|MODERATE|TXLNG|ENSFCTG00005002522|Transcript|ENSFCTT00005006745|protein_coding|5/10||||803|731|244|H/R|cAc/cGc|||1|||	G|missense_variant|MODERATE|TXLNG|ENSFCTG00005002522|Transcript|ENSFCTT00005006749|protein_coding|5/11||||783|728|243|H/R|cAc/cGc|||1|||	G|missense_variant|MODERATE|TXLNG|ENSFCTG00005002522|Transcript|ENSFCTT00005006752|protein_coding|5/9||||791|728|243|H/R|cAc/cGc|||1|||	G|missense_variant|MODERATE|TXLNG|ENSFCTG00005002522|Transcript|ENSFCTT00005006757|protein_coding|5/9||||801|728|243|H/R|cAc/cGc|||1|||	G|missense_variant|MODERATE|TXLNG|ENSFCTG00005002522|Transcript|ENSFCTT00005006761|protein_coding|5/10||||907|728|243|H/R|cAc/cGc|||1|||	G|missense_variant|MODERATE|TXLNG|ENSFCTG00005002522|Transcript|ENSFCTT00005006767|protein_coding|5/12||||907|728|243|H/R|cAc/cGc|||1|||	G|missense_variant|MODERATE|TXLNG|ENSFCTG00005002522|Transcript|ENSFCTT00005006790|protein_coding|5/11||||794|728|243|H/R|cAc/cGc|||1|||	G|missense_variant|MODERATE|TXLNG|ENSFCTG00005002522|Transcript|ENSFCTT00005006795|protein_coding|5/11||||907|728|243|H/R|cAc/cGc|||1|||
X	13295728	A	T	0/1	T|missense_variant|MODERATE|TXLNG|ENSFCTG00005002522|Transcript|ENSFCTT00005006745|protein_coding|5/10||||811|739|247|I/F|Att/Ttt|||1|||	T|missense_variant|MODERATE|TXLNG|ENSFCTG00005002522|Transcript|ENSFCTT00005006749|protein_coding|5/11||||791|736|246|I/F|Att/Ttt|||1|||	T|missense_variant|MODERATE|TXLNG|ENSFCTG00005002522|Transcript|ENSFCTT00005006752|protein_coding|5/9||||799|736|246|I/F|Att/Ttt|||1|||	T|missense_variant|MODERATE|TXLNG|ENSFCTG00005002522|Transcript|ENSFCTT00005006757|protein_coding|5/9||||809|736|246|I/F|Att/Ttt|||1|||	T|missense_variant|MODERATE|TXLNG|ENSFCTG00005002522|Transcript|ENSFCTT00005006761|protein_coding|5/10||||915|736|246|I/F|Att/Ttt|||1|||	T|missense_variant|MODERATE|TXLNG|ENSFCTG00005002522|Transcript|ENSFCTT00005006767|protein_coding|5/12||||915|736|246|I/F|Att/Ttt|||1|||	T|missense_variant|MODERATE|TXLNG|ENSFCTG00005002522|Transcript|ENSFCTT00005006790|protein_coding|5/11||||802|736|246|I/F|Att/Ttt|||1|||	T|missense_variant|MODERATE|TXLNG|ENSFCTG00005002522|Transcript|ENSFCTT00005006795|protein_coding|5/11||||915|736|246|I/F|Att/Ttt|||1|||
X	13295738	A	G	0/1	G|missense_variant|MODERATE|TXLNG|ENSFCTG00005002522|Transcript|ENSFCTT00005006745|protein_coding|5/10||||821|749|250|N/S|aAt/aGt|||1|||	G|missense_variant|MODERATE|TXLNG|ENSFCTG00005002522|Transcript|ENSFCTT00005006749|protein_coding|5/11||||801|746|249|N/S|aAt/aGt|||1|||	G|missense_variant|MODERATE|TXLNG|ENSFCTG00005002522|Transcript|ENSFCTT00005006752|protein_coding|5/9||||809|746|249|N/S|aAt/aGt|||1|||	G|missense_variant|MODERATE|TXLNG|ENSFCTG00005002522|Transcript|ENSFCTT00005006757|protein_coding|5/9||||819|746|249|N/S|aAt/aGt|||1|||	G|missense_variant|MODERATE|TXLNG|ENSFCTG00005002522|Transcript|ENSFCTT00005006761|protein_coding|5/10||||925|746|249|N/S|aAt/aGt|||1|||	G|missense_variant|MODERATE|TXLNG|ENSFCTG00005002522|Transcript|ENSFCTT00005006767|protein_coding|5/12||||925|746|249|N/S|aAt/aGt|||1|||	G|missense_variant|MODERATE|TXLNG|ENSFCTG00005002522|Transcript|ENSFCTT00005006790|protein_coding|5/11||||812|746|249|N/S|aAt/aGt|||1|||	G|missense_variant|MODERATE|TXLNG|ENSFCTG00005002522|Transcript|ENSFCTT00005006795|protein_coding|5/11||||925|746|249|N/S|aAt/aGt|||1|||
X	13295801	T	C	0/1	C|missense_variant|MODERATE|TXLNG|ENSFCTG00005002522|Transcript|ENSFCTT00005006745|protein_coding|5/10||||884|812|271|I/T|aTc/aCc|||1|||	C|missense_variant|MODERATE|TXLNG|ENSFCTG00005002522|Transcript|ENSFCTT00005006749|protein_coding|5/11||||864|809|270|I/T|aTc/aCc|||1|||	C|missense_variant|MODERATE|TXLNG|ENSFCTG00005002522|Transcript|ENSFCTT00005006752|protein_coding|5/9||||872|809|270|I/T|aTc/aCc|||1|||	C|missense_variant|MODERATE|TXLNG|ENSFCTG00005002522|Transcript|ENSFCTT00005006757|protein_coding|5/9||||882|809|270|I/T|aTc/aCc|||1|||	C|missense_variant|MODERATE|TXLNG|ENSFCTG00005002522|Transcript|ENSFCTT00005006761|protein_coding|5/10||||988|809|270|I/T|aTc/aCc|||1|||	C|missense_variant|MODERATE|TXLNG|ENSFCTG00005002522|Transcript|ENSFCTT00005006767|protein_coding|5/12||||988|809|270|I/T|aTc/aCc|||1|||	C|missense_variant|MODERATE|TXLNG|ENSFCTG00005002522|Transcript|ENSFCTT00005006790|protein_coding|5/11||||875|809|270|I/T|aTc/aCc|||1|||	C|missense_variant|MODERATE|TXLNG|ENSFCTG00005002522|Transcript|ENSFCTT00005006795|protein_coding|5/11||||988|809|270|I/T|aTc/aCc|||1|||
X	13300904	A	G	0/1	G|missense_variant|MODERATE|TXLNG|ENSFCTG00005002522|Transcript|ENSFCTT00005006745|protein_coding|7/10||||1091|1019|340|K/R|aAa/aGa|||1|||	G|missense_variant|MODERATE|TXLNG|ENSFCTG00005002522|Transcript|ENSFCTT00005006749|protein_coding|7/11||||1071|1016|339|K/R|aAa/aGa|||1|||	G|missense_variant|MODERATE|TXLNG|ENSFCTG00005002522|Transcript|ENSFCTT00005006757|protein_coding|6/9||||969|896|299|K/R|aAa/aGa|||1|||	G|missense_variant|MODERATE|TXLNG|ENSFCTG00005002522|Transcript|ENSFCTT00005006761|protein_coding|7/10||||1195|1016|339|K/R|aAa/aGa|||1|||	G|missense_variant|MODERATE|TXLNG|ENSFCTG00005002522|Transcript|ENSFCTT00005006767|protein_coding|7/12||||1195|1016|339|K/R|aAa/aGa|||1|||	G|missense_variant|MODERATE|TXLNG|ENSFCTG00005002522|Transcript|ENSFCTT00005006790|protein_coding|7/11||||1082|1016|339|K/R|aAa/aGa|||1|||	G|missense_variant|MODERATE|TXLNG|ENSFCTG00005002522|Transcript|ENSFCTT00005006795|protein_coding|7/11||||1195|1016|339|K/R|aAa/aGa|||1|||
X	13300912	C	G	0/1	G|missense_variant|MODERATE|TXLNG|ENSFCTG00005002522|Transcript|ENSFCTT00005006745|protein_coding|7/10||||1099|1027|343|Q/E|Caa/Gaa|||1|||	G|missense_variant|MODERATE|TXLNG|ENSFCTG00005002522|Transcript|ENSFCTT00005006749|protein_coding|7/11||||1079|1024|342|Q/E|Caa/Gaa|||1|||	G|missense_variant|MODERATE|TXLNG|ENSFCTG00005002522|Transcript|ENSFCTT00005006757|protein_coding|6/9||||977|904|302|Q/E|Caa/Gaa|||1|||	G|missense_variant|MODERATE|TXLNG|ENSFCTG00005002522|Transcript|ENSFCTT00005006761|protein_coding|7/10||||1203|1024|342|Q/E|Caa/Gaa|||1|||	G|missense_variant|MODERATE|TXLNG|ENSFCTG00005002522|Transcript|ENSFCTT00005006767|protein_coding|7/12||||1203|1024|342|Q/E|Caa/Gaa|||1|||	G|missense_variant|MODERATE|TXLNG|ENSFCTG00005002522|Transcript|ENSFCTT00005006790|protein_coding|7/11||||1090|1024|342|Q/E|Caa/Gaa|||1|||	G|missense_variant|MODERATE|TXLNG|ENSFCTG00005002522|Transcript|ENSFCTT00005006795|protein_coding|7/11||||1203|1024|342|Q/E|Caa/Gaa|||1|||
X	13300922	A	G	0/1	G|missense_variant|MODERATE|TXLNG|ENSFCTG00005002522|Transcript|ENSFCTT00005006745|protein_coding|7/10||||1109|1037|346|Q/R|cAg/cGg|||1|||	G|missense_variant|MODERATE|TXLNG|ENSFCTG00005002522|Transcript|ENSFCTT00005006749|protein_coding|7/11||||1089|1034|345|Q/R|cAg/cGg|||1|||	G|missense_variant|MODERATE|TXLNG|ENSFCTG00005002522|Transcript|ENSFCTT00005006757|protein_coding|6/9||||987|914|305|Q/R|cAg/cGg|||1|||	G|missense_variant|MODERATE|TXLNG|ENSFCTG00005002522|Transcript|ENSFCTT00005006761|protein_coding|7/10||||1213|1034|345|Q/R|cAg/cGg|||1|||	G|missense_variant|MODERATE|TXLNG|ENSFCTG00005002522|Transcript|ENSFCTT00005006767|protein_coding|7/12||||1213|1034|345|Q/R|cAg/cGg|||1|||	G|missense_variant|MODERATE|TXLNG|ENSFCTG00005002522|Transcript|ENSFCTT00005006790|protein_coding|7/11||||1100|1034|345|Q/R|cAg/cGg|||1|||	G|missense_variant|MODERATE|TXLNG|ENSFCTG00005002522|Transcript|ENSFCTT00005006795|protein_coding|7/11||||1213|1034|345|Q/R|cAg/cGg|||1|||
X	13300924	C	G	0/1	G|missense_variant|MODERATE|TXLNG|ENSFCTG00005002522|Transcript|ENSFCTT00005006745|protein_coding|7/10||||1111|1039|347|Q/E|Caa/Gaa|||1|||	G|missense_variant|MODERATE|TXLNG|ENSFCTG00005002522|Transcript|ENSFCTT00005006749|protein_coding|7/11||||1091|1036|346|Q/E|Caa/Gaa|||1|||	G|missense_variant|MODERATE|TXLNG|ENSFCTG00005002522|Transcript|ENSFCTT00005006757|protein_coding|6/9||||989|916|306|Q/E|Caa/Gaa|||1|||	G|missense_variant|MODERATE|TXLNG|ENSFCTG00005002522|Transcript|ENSFCTT00005006761|protein_coding|7/10||||1215|1036|346|Q/E|Caa/Gaa|||1|||	G|missense_variant|MODERATE|TXLNG|ENSFCTG00005002522|Transcript|ENSFCTT00005006767|protein_coding|7/12||||1215|1036|346|Q/E|Caa/Gaa|||1|||	G|missense_variant|MODERATE|TXLNG|ENSFCTG00005002522|Transcript|ENSFCTT00005006790|protein_coding|7/11||||1102|1036|346|Q/E|Caa/Gaa|||1|||	G|missense_variant|MODERATE|TXLNG|ENSFCTG00005002522|Transcript|ENSFCTT00005006795|protein_coding|7/11||||1215|1036|346|Q/E|Caa/Gaa|||1|||
X	13300931	T	C	0/1	C|missense_variant|MODERATE|TXLNG|ENSFCTG00005002522|Transcript|ENSFCTT00005006745|protein_coding|7/10||||1118|1046|349|V/A|gTa/gCa|||1|||	C|missense_variant|MODERATE|TXLNG|ENSFCTG00005002522|Transcript|ENSFCTT00005006749|protein_coding|7/11||||1098|1043|348|V/A|gTa/gCa|||1|||	C|missense_variant|MODERATE|TXLNG|ENSFCTG00005002522|Transcript|ENSFCTT00005006757|protein_coding|6/9||||996|923|308|V/A|gTa/gCa|||1|||	C|missense_variant|MODERATE|TXLNG|ENSFCTG00005002522|Transcript|ENSFCTT00005006761|protein_coding|7/10||||1222|1043|348|V/A|gTa/gCa|||1|||	C|missense_variant|MODERATE|TXLNG|ENSFCTG00005002522|Transcript|ENSFCTT00005006767|protein_coding|7/12||||1222|1043|348|V/A|gTa/gCa|||1|||	C|missense_variant|MODERATE|TXLNG|ENSFCTG00005002522|Transcript|ENSFCTT00005006790|protein_coding|7/11||||1109|1043|348|V/A|gTa/gCa|||1|||	C|missense_variant|MODERATE|TXLNG|ENSFCTG00005002522|Transcript|ENSFCTT00005006795|protein_coding|7/11||||1222|1043|348|V/A|gTa/gCa|||1|||
X	13300942	C	G	0/1	G|missense_variant|MODERATE|TXLNG|ENSFCTG00005002522|Transcript|ENSFCTT00005006745|protein_coding|7/10||||1129|1057|353|Q/E|Cag/Gag|||1|||	G|missense_variant|MODERATE|TXLNG|ENSFCTG00005002522|Transcript|ENSFCTT00005006749|protein_coding|7/11||||1109|1054|352|Q/E|Cag/Gag|||1|||	G|missense_variant|MODERATE|TXLNG|ENSFCTG00005002522|Transcript|ENSFCTT00005006757|protein_coding|6/9||||1007|934|312|Q/E|Cag/Gag|||1|||	G|missense_variant|MODERATE|TXLNG|ENSFCTG00005002522|Transcript|ENSFCTT00005006761|protein_coding|7/10||||1233|1054|352|Q/E|Cag/Gag|||1|||	G|missense_variant|MODERATE|TXLNG|ENSFCTG00005002522|Transcript|ENSFCTT00005006767|protein_coding|7/12||||1233|1054|352|Q/E|Cag/Gag|||1|||	G|missense_variant|MODERATE|TXLNG|ENSFCTG00005002522|Transcript|ENSFCTT00005006790|protein_coding|7/11||||1120|1054|352|Q/E|Cag/Gag|||1|||	G|missense_variant|MODERATE|TXLNG|ENSFCTG00005002522|Transcript|ENSFCTT00005006795|protein_coding|7/11||||1233|1054|352|Q/E|Cag/Gag|||1|||
X	13417068	G	GCGCCGC	1/1	CGCCGC|inframe_insertion|MODERATE|REPS2|ENSFCTG00005002569|Transcript|ENSFCTT00005006908|protein_coding|1/18||||251-252|95-96|32|C/CAA|tgc/tgCGCCGCc|||1|||	CGCCGC|inframe_insertion|MODERATE|REPS2|ENSFCTG00005002569|Transcript|ENSFCTT00005006936|protein_coding|1/19||||281-282|95-96|32|C/CAA|tgc/tgCGCCGCc|||1|||	CGCCGC|inframe_insertion|MODERATE|REPS2|ENSFCTG00005002569|Transcript|ENSFCTT00005006961|protein_coding|1/17||||281-282|95-96|32|C/CAA|tgc/tgCGCCGCc|||1|||	CGCCGC|inframe_insertion|MODERATE|REPS2|ENSFCTG00005002569|Transcript|ENSFCTT00005006982|protein_coding|1/15||||281-282|95-96|32|C/CAA|tgc/tgCGCCGCc|||1|||	CGCCGC|inframe_insertion|MODERATE|REPS2|ENSFCTG00005002569|Transcript|ENSFCTT00005007006|protein_coding|1/18||||281-282|95-96|32|C/CAA|tgc/tgCGCCGCc|||1|||
X	13540136	T	C	1/1	C|missense_variant|MODERATE|REPS2|ENSFCTG00005002569|Transcript|ENSFCTT00005006880|protein_coding|11/15||||1451|878|293|V/A|gTg/gCg|||1|||	C|missense_variant|MODERATE|REPS2|ENSFCTG00005002569|Transcript|ENSFCTT00005006908|protein_coding|11/18||||1418|1262|421|V/A|gTg/gCg|||1|||	C|missense_variant|MODERATE|REPS2|ENSFCTG00005002569|Transcript|ENSFCTT00005006936|protein_coding|11/19||||1451|1265|422|V/A|gTg/gCg|||1|||	C|missense_variant|MODERATE|REPS2|ENSFCTG00005002569|Transcript|ENSFCTT00005006961|protein_coding|11/17||||1448|1262|421|V/A|gTg/gCg|||1|||	C|missense_variant|MODERATE|REPS2|ENSFCTG00005002569|Transcript|ENSFCTT00005006982|protein_coding|9/15||||1175|989|330|V/A|gTg/gCg|||1|||	C|missense_variant|MODERATE|REPS2|ENSFCTG00005002569|Transcript|ENSFCTT00005007006|protein_coding|11/18||||1448|1262|421|V/A|gTg/gCg|||1|||
X	13593328	A	ACGGCGGGGCAGAATGCC	1/1	CGGCGGGGCAGAATGCC|frameshift_variant&splice_region_variant|HIGH||ENSFCTG00005002626|Transcript|ENSFCTT00005007033|protein_coding|1/2||||32-33|32-33|11|G/GAFCPAX|ggt/ggGGCATTCTGCCCCGCCGt|||-1|||
X	14098655	T	G	1/1	G|missense_variant|MODERATE|NHS|ENSFCTG00005002628|Transcript|ENSFCTT00005007050|protein_coding|3/8||||1434|787|263|S/A|Tct/Gct|||1|||	G|missense_variant|MODERATE|NHS|ENSFCTG00005002628|Transcript|ENSFCTT00005007055|protein_coding|3/9||||1434|787|263|S/A|Tct/Gct|||1|||	G|missense_variant|MODERATE|NHS|ENSFCTG00005002628|Transcript|ENSFCTT00005007064|protein_coding|3/9||||947|274|92|S/A|Tct/Gct|||1|||	G|missense_variant|MODERATE|NHS|ENSFCTG00005002628|Transcript|ENSFCTT00005007073|protein_coding|5/11||||13821|466|156|S/A|Tct/Gct|||1|||
X	14137872	C	T	1/1	T|missense_variant|MODERATE|NHS|ENSFCTG00005002628|Transcript|ENSFCTT00005007044|protein_coding|5/7||||1904|1835|612|P/L|cCc/cTc|||1|||	T|missense_variant|MODERATE|NHS|ENSFCTG00005002628|Transcript|ENSFCTT00005007050|protein_coding|6/8||||3205|2558|853|P/L|cCc/cTc|||1|||	T|missense_variant|MODERATE|NHS|ENSFCTG00005002628|Transcript|ENSFCTT00005007055|protein_coding|7/9||||3268|2621|874|P/L|cCc/cTc|||1|||	T|missense_variant|MODERATE|NHS|ENSFCTG00005002628|Transcript|ENSFCTT00005007064|protein_coding|7/9||||2781|2108|703|P/L|cCc/cTc|||1|||	T|missense_variant|MODERATE|NHS|ENSFCTG00005002628|Transcript|ENSFCTT00005007073|protein_coding|9/11||||15655|2300|767|P/L|cCc/cTc|||1|||
X	15147962	G	C	1/1	C|missense_variant|MODERATE|PPEF1|ENSFCTG00005001926|Transcript|ENSFCTT00005004987|protein_coding|10/16||||1187|1018|340|G/R|Ggg/Cgg|||1|||	C|missense_variant|MODERATE|PPEF1|ENSFCTG00005001926|Transcript|ENSFCTT00005004991|protein_coding|12/18||||2018|1030|344|G/R|Ggg/Cgg|||1|||	C|missense_variant|MODERATE|PPEF1|ENSFCTG00005001926|Transcript|ENSFCTT00005004993|protein_coding|12/19||||2018|1030|344|G/R|Ggg/Cgg|||1|||
X	15147963	G	A	1/1	A|missense_variant|MODERATE|PPEF1|ENSFCTG00005001926|Transcript|ENSFCTT00005004987|protein_coding|10/16||||1188|1019|340|G/E|gGg/gAg|||1|||	A|missense_variant|MODERATE|PPEF1|ENSFCTG00005001926|Transcript|ENSFCTT00005004991|protein_coding|12/18||||2019|1031|344|G/E|gGg/gAg|||1|||	A|missense_variant|MODERATE|PPEF1|ENSFCTG00005001926|Transcript|ENSFCTT00005004993|protein_coding|12/19||||2019|1031|344|G/E|gGg/gAg|||1|||
X	15287129	G	A	1/1	A|missense_variant|MODERATE|ADGRG2|ENSFCTG00005002044|Transcript|ENSFCTT00005005297|protein_coding|22/22||||2691|2621|874|A/V|gCa/gTa|||-1|||	A|missense_variant|MODERATE|ADGRG2|ENSFCTG00005002044|Transcript|ENSFCTT00005005302|protein_coding|24/24||||2909|2699|900|A/V|gCa/gTa|||-1|||	A|missense_variant|MODERATE|ADGRG2|ENSFCTG00005002044|Transcript|ENSFCTT00005005305|protein_coding|28/28||||3052|2837|946|A/V|gCa/gTa|||-1|||	A|missense_variant|MODERATE|ADGRG2|ENSFCTG00005002044|Transcript|ENSFCTT00005005308|protein_coding|28/29||||3581|2840|947|A/V|gCa/gTa|||-1|||	A|missense_variant|MODERATE|ADGRG2|ENSFCTG00005002044|Transcript|ENSFCTT00005005313|protein_coding|29/29||||3178|2891|964|A/V|gCa/gTa|||-1|||	A|missense_variant|MODERATE|ADGRG2|ENSFCTG00005002044|Transcript|ENSFCTT00005005315|protein_coding|28/28||||3196|2909|970|A/V|gCa/gTa|||-1|||	A|missense_variant|MODERATE|ADGRG2|ENSFCTG00005002044|Transcript|ENSFCTT00005005316|protein_coding|26/26||||2854|2774|925|A/V|gCa/gTa|||-1|||	A|missense_variant|MODERATE|ADGRG2|ENSFCTG00005002044|Transcript|ENSFCTT00005005321|protein_coding|25/25||||2822|2735|912|A/V|gCa/gTa|||-1|||	A|missense_variant|MODERATE|ADGRG2|ENSFCTG00005002044|Transcript|ENSFCTT00005005329|protein_coding|28/29||||3479|2738|913|A/V|gCa/gTa|||-1|||
X	15306825	C	G	1/1	G|missense_variant|MODERATE|ADGRG2|ENSFCTG00005002044|Transcript|ENSFCTT00005005297|protein_coding|9/22||||696|626|209|R/P|cGa/cCa|||-1|||	G|missense_variant|MODERATE|ADGRG2|ENSFCTG00005002044|Transcript|ENSFCTT00005005302|protein_coding|11/24||||914|704|235|R/P|cGa/cCa|||-1|||	G|missense_variant|MODERATE|ADGRG2|ENSFCTG00005002044|Transcript|ENSFCTT00005005305|protein_coding|15/28||||1057|842|281|R/P|cGa/cCa|||-1|||	G|missense_variant|MODERATE|ADGRG2|ENSFCTG00005002044|Transcript|ENSFCTT00005005308|protein_coding|15/29||||1586|845|282|R/P|cGa/cCa|||-1|||	G|missense_variant|MODERATE|ADGRG2|ENSFCTG00005002044|Transcript|ENSFCTT00005005313|protein_coding|16/29||||1183|896|299|R/P|cGa/cCa|||-1|||	G|missense_variant|MODERATE|ADGRG2|ENSFCTG00005002044|Transcript|ENSFCTT00005005315|protein_coding|15/28||||1201|914|305|R/P|cGa/cCa|||-1|||	G|missense_variant|MODERATE|ADGRG2|ENSFCTG00005002044|Transcript|ENSFCTT00005005316|protein_coding|13/26||||859|779|260|R/P|cGa/cCa|||-1|||	G|missense_variant|MODERATE|ADGRG2|ENSFCTG00005002044|Transcript|ENSFCTT00005005321|protein_coding|12/25||||827|740|247|R/P|cGa/cCa|||-1|||	G|missense_variant|MODERATE|ADGRG2|ENSFCTG00005002044|Transcript|ENSFCTT00005005329|protein_coding|16/29||||1637|896|299|R/P|cGa/cCa|||-1|||
X	16198973	G	T	1/1	T|missense_variant|MODERATE|XPC|ENSFCTG00005001681|Transcript|ENSFCTT00005004394|protein_coding|10/17||||1557|1405|469|P/T|Cct/Act|||-1|||	T|missense_variant|MODERATE|XPC|ENSFCTG00005001681|Transcript|ENSFCTT00005004396|protein_coding|9/16||||1401|1249|417|P/T|Cct/Act|||-1|||
X	18111676	A	G	0/1	G|missense_variant|MODERATE|MBTPS2|ENSFCTG00005001858|Transcript|ENSFCTT00005004768|protein_coding|2/12||||447|122|41|N/S|aAt/aGt|||1|||	G|missense_variant|MODERATE|MBTPS2|ENSFCTG00005001858|Transcript|ENSFCTT00005004772|protein_coding|2/12||||447|122|41|N/S|aAt/aGt|||1|||	G|missense_variant|MODERATE|MBTPS2|ENSFCTG00005001858|Transcript|ENSFCTT00005004775|protein_coding|2/12||||447|122|41|N/S|aAt/aGt|||1|||	G|missense_variant|MODERATE|MBTPS2|ENSFCTG00005001858|Transcript|ENSFCTT00005004780|protein_coding|2/20||||258|122|41|N/S|aAt/aGt|||1|||	G|missense_variant|MODERATE|MBTPS2|ENSFCTG00005001858|Transcript|ENSFCTT00005004783|protein_coding|2/21||||338|122|41|N/S|aAt/aGt|||1|||
X	18121607	G	C	0/1	C|splice_acceptor_variant|HIGH|MBTPS2|ENSFCTG00005001858|Transcript|ENSFCTT00005004768|protein_coding||3/11||||||||||1|||	C|splice_acceptor_variant|HIGH|MBTPS2|ENSFCTG00005001858|Transcript|ENSFCTT00005004772|protein_coding||3/11||||||||||1|||	C|splice_acceptor_variant|HIGH|MBTPS2|ENSFCTG00005001858|Transcript|ENSFCTT00005004775|protein_coding||3/11||||||||||1|||	C|splice_acceptor_variant|HIGH|MBTPS2|ENSFCTG00005001858|Transcript|ENSFCTT00005004780|protein_coding||3/19||||||||||1|||	C|splice_acceptor_variant|HIGH|MBTPS2|ENSFCTG00005001858|Transcript|ENSFCTT00005004783|protein_coding||3/20||||||||||1|||
X	18121626	C	T	0/1	T|missense_variant|MODERATE|MBTPS2|ENSFCTG00005001858|Transcript|ENSFCTT00005004768|protein_coding|4/12||||818|493|165|P/S|Cct/Tct|||1|||	T|missense_variant|MODERATE|MBTPS2|ENSFCTG00005001858|Transcript|ENSFCTT00005004772|protein_coding|4/12||||818|493|165|P/S|Cct/Tct|||1|||	T|missense_variant|MODERATE|MBTPS2|ENSFCTG00005001858|Transcript|ENSFCTT00005004775|protein_coding|4/12||||818|493|165|P/S|Cct/Tct|||1|||	T|missense_variant|MODERATE|MBTPS2|ENSFCTG00005001858|Transcript|ENSFCTT00005004780|protein_coding|4/20||||629|493|165|P/S|Cct/Tct|||1|||	T|missense_variant|MODERATE|MBTPS2|ENSFCTG00005001858|Transcript|ENSFCTT00005004783|protein_coding|4/21||||709|493|165|P/S|Cct/Tct|||1|||
X	18121629	G	A	0/1	A|missense_variant|MODERATE|MBTPS2|ENSFCTG00005001858|Transcript|ENSFCTT00005004768|protein_coding|4/12||||821|496|166|V/I|Gtc/Atc|||1|||	A|missense_variant|MODERATE|MBTPS2|ENSFCTG00005001858|Transcript|ENSFCTT00005004772|protein_coding|4/12||||821|496|166|V/I|Gtc/Atc|||1|||	A|missense_variant|MODERATE|MBTPS2|ENSFCTG00005001858|Transcript|ENSFCTT00005004775|protein_coding|4/12||||821|496|166|V/I|Gtc/Atc|||1|||	A|missense_variant|MODERATE|MBTPS2|ENSFCTG00005001858|Transcript|ENSFCTT00005004780|protein_coding|4/20||||632|496|166|V/I|Gtc/Atc|||1|||	A|missense_variant|MODERATE|MBTPS2|ENSFCTG00005001858|Transcript|ENSFCTT00005004783|protein_coding|4/21||||712|496|166|V/I|Gtc/Atc|||1|||
X	18123413	G	T	0/1	T|missense_variant|MODERATE|MBTPS2|ENSFCTG00005001858|Transcript|ENSFCTT00005004768|protein_coding|5/12||||930|605|202|G/V|gGg/gTg|||1|||	T|missense_variant|MODERATE|MBTPS2|ENSFCTG00005001858|Transcript|ENSFCTT00005004772|protein_coding|5/12||||930|605|202|G/V|gGg/gTg|||1|||	T|missense_variant|MODERATE|MBTPS2|ENSFCTG00005001858|Transcript|ENSFCTT00005004775|protein_coding|5/12||||930|605|202|G/V|gGg/gTg|||1|||	T|missense_variant|MODERATE|MBTPS2|ENSFCTG00005001858|Transcript|ENSFCTT00005004780|protein_coding|5/20||||741|605|202|G/V|gGg/gTg|||1|||	T|missense_variant|MODERATE|MBTPS2|ENSFCTG00005001858|Transcript|ENSFCTT00005004783|protein_coding|5/21||||821|605|202|G/V|gGg/gTg|||1|||
X	18123463	A	T	0/1	T|missense_variant|MODERATE|MBTPS2|ENSFCTG00005001858|Transcript|ENSFCTT00005004768|protein_coding|5/12||||980|655|219|T/S|Act/Tct|||1|||	T|missense_variant|MODERATE|MBTPS2|ENSFCTG00005001858|Transcript|ENSFCTT00005004772|protein_coding|5/12||||980|655|219|T/S|Act/Tct|||1|||	T|missense_variant|MODERATE|MBTPS2|ENSFCTG00005001858|Transcript|ENSFCTT00005004775|protein_coding|5/12||||980|655|219|T/S|Act/Tct|||1|||	T|missense_variant|MODERATE|MBTPS2|ENSFCTG00005001858|Transcript|ENSFCTT00005004780|protein_coding|5/20||||791|655|219|T/S|Act/Tct|||1|||	T|missense_variant|MODERATE|MBTPS2|ENSFCTG00005001858|Transcript|ENSFCTT00005004783|protein_coding|5/21||||871|655|219|T/S|Act/Tct|||1|||
X	18125737	GGCGTCCTC	G	1/1	-|frameshift_variant|HIGH|ZBTB26|ENSFCTG00005001868|Transcript|ENSFCTT00005004786|protein_coding|1/2||||97-104|47-54|16-18|GVL/X|gGCGTCCTC/g|||1|||
X	18125783	ACGGCTTTCGCACGTCCTCAG	A	1/1	-|frameshift_variant|HIGH|ZBTB26|ENSFCTG00005001868|Transcript|ENSFCTT00005004786|protein_coding|1/2||||143-162|93-112|31-38|NGFRTSSA/NX|aaCGGCTTTCGCACGTCCTCAGcg/aacg|||1|||
X	18125834	A	G	1/1	G|missense_variant|MODERATE|ZBTB26|ENSFCTG00005001868|Transcript|ENSFCTT00005004786|protein_coding|1/2||||193|143|48|H/R|cAc/cGc|||1|||
X	18126145	GTGGAGACCGTCCCTC	G	1/1	-|inframe_deletion|MODERATE|ZBTB26|ENSFCTG00005001868|Transcript|ENSFCTT00005004786|protein_coding|2/2||||445-459|395-409|132-137|VETVPL/V|gTGGAGACCGTCCCTCtg/gtg|||1|||	-|inframe_deletion|MODERATE|ZBTB26|ENSFCTG00005001868|Transcript|ENSFCTT00005004787|protein_coding|1/1||||234-248|173-187|58-63|VETVPL/V|gTGGAGACCGTCCCTCtg/gtg|||1|||
X	18132906	C	T	0/1	T|missense_variant|MODERATE|MBTPS2|ENSFCTG00005001858|Transcript|ENSFCTT00005004768|protein_coding|7/12||||1169|844|282|P/S|Ccc/Tcc|||1|||	T|missense_variant|MODERATE|MBTPS2|ENSFCTG00005001858|Transcript|ENSFCTT00005004772|protein_coding|7/12||||1169|844|282|P/S|Ccc/Tcc|||1|||	T|missense_variant|MODERATE|MBTPS2|ENSFCTG00005001858|Transcript|ENSFCTT00005004775|protein_coding|7/12||||1169|844|282|P/S|Ccc/Tcc|||1|||	T|missense_variant|MODERATE|MBTPS2|ENSFCTG00005001858|Transcript|ENSFCTT00005004780|protein_coding|7/20||||980|844|282|P/S|Ccc/Tcc|||1|||	T|missense_variant|MODERATE|MBTPS2|ENSFCTG00005001858|Transcript|ENSFCTT00005004783|protein_coding|7/21||||1060|844|282|P/S|Ccc/Tcc|||1|||
X	18132909	A	G	0/1	G|missense_variant|MODERATE|MBTPS2|ENSFCTG00005001858|Transcript|ENSFCTT00005004768|protein_coding|7/12||||1172|847|283|R/G|Aga/Gga|||1|||	G|missense_variant|MODERATE|MBTPS2|ENSFCTG00005001858|Transcript|ENSFCTT00005004772|protein_coding|7/12||||1172|847|283|R/G|Aga/Gga|||1|||	G|missense_variant|MODERATE|MBTPS2|ENSFCTG00005001858|Transcript|ENSFCTT00005004775|protein_coding|7/12||||1172|847|283|R/G|Aga/Gga|||1|||	G|missense_variant|MODERATE|MBTPS2|ENSFCTG00005001858|Transcript|ENSFCTT00005004780|protein_coding|7/20||||983|847|283|R/G|Aga/Gga|||1|||	G|missense_variant|MODERATE|MBTPS2|ENSFCTG00005001858|Transcript|ENSFCTT00005004783|protein_coding|7/21||||1063|847|283|R/G|Aga/Gga|||1|||
X	18132912	G	T	0/1	T|missense_variant|MODERATE|MBTPS2|ENSFCTG00005001858|Transcript|ENSFCTT00005004768|protein_coding|7/12||||1175|850|284|G/C|Ggc/Tgc|||1|||	T|missense_variant|MODERATE|MBTPS2|ENSFCTG00005001858|Transcript|ENSFCTT00005004772|protein_coding|7/12||||1175|850|284|G/C|Ggc/Tgc|||1|||	T|missense_variant|MODERATE|MBTPS2|ENSFCTG00005001858|Transcript|ENSFCTT00005004775|protein_coding|7/12||||1175|850|284|G/C|Ggc/Tgc|||1|||	T|missense_variant|MODERATE|MBTPS2|ENSFCTG00005001858|Transcript|ENSFCTT00005004780|protein_coding|7/20||||986|850|284|G/C|Ggc/Tgc|||1|||	T|missense_variant|MODERATE|MBTPS2|ENSFCTG00005001858|Transcript|ENSFCTT00005004783|protein_coding|7/21||||1066|850|284|G/C|Ggc/Tgc|||1|||
X	18132915	C	G	0/1	G|missense_variant|MODERATE|MBTPS2|ENSFCTG00005001858|Transcript|ENSFCTT00005004768|protein_coding|7/12||||1178|853|285|L/V|Ctt/Gtt|||1|||	G|missense_variant|MODERATE|MBTPS2|ENSFCTG00005001858|Transcript|ENSFCTT00005004772|protein_coding|7/12||||1178|853|285|L/V|Ctt/Gtt|||1|||	G|missense_variant|MODERATE|MBTPS2|ENSFCTG00005001858|Transcript|ENSFCTT00005004775|protein_coding|7/12||||1178|853|285|L/V|Ctt/Gtt|||1|||	G|missense_variant|MODERATE|MBTPS2|ENSFCTG00005001858|Transcript|ENSFCTT00005004780|protein_coding|7/20||||989|853|285|L/V|Ctt/Gtt|||1|||	G|missense_variant|MODERATE|MBTPS2|ENSFCTG00005001858|Transcript|ENSFCTT00005004783|protein_coding|7/21||||1069|853|285|L/V|Ctt/Gtt|||1|||
X	18132939	C	T	0/1	T|missense_variant|MODERATE|MBTPS2|ENSFCTG00005001858|Transcript|ENSFCTT00005004768|protein_coding|7/12||||1202|877|293|H/Y|Cat/Tat|||1|||	T|missense_variant|MODERATE|MBTPS2|ENSFCTG00005001858|Transcript|ENSFCTT00005004772|protein_coding|7/12||||1202|877|293|H/Y|Cat/Tat|||1|||	T|missense_variant|MODERATE|MBTPS2|ENSFCTG00005001858|Transcript|ENSFCTT00005004775|protein_coding|7/12||||1202|877|293|H/Y|Cat/Tat|||1|||	T|missense_variant|MODERATE|MBTPS2|ENSFCTG00005001858|Transcript|ENSFCTT00005004780|protein_coding|7/20||||1013|877|293|H/Y|Cat/Tat|||1|||	T|missense_variant|MODERATE|MBTPS2|ENSFCTG00005001858|Transcript|ENSFCTT00005004783|protein_coding|7/21||||1093|877|293|H/Y|Cat/Tat|||1|||
X	18132940	A	G	0/1	G|missense_variant|MODERATE|MBTPS2|ENSFCTG00005001858|Transcript|ENSFCTT00005004768|protein_coding|7/12||||1203|878|293|H/R|cAt/cGt|||1|||	G|missense_variant|MODERATE|MBTPS2|ENSFCTG00005001858|Transcript|ENSFCTT00005004772|protein_coding|7/12||||1203|878|293|H/R|cAt/cGt|||1|||	G|missense_variant|MODERATE|MBTPS2|ENSFCTG00005001858|Transcript|ENSFCTT00005004775|protein_coding|7/12||||1203|878|293|H/R|cAt/cGt|||1|||	G|missense_variant|MODERATE|MBTPS2|ENSFCTG00005001858|Transcript|ENSFCTT00005004780|protein_coding|7/20||||1014|878|293|H/R|cAt/cGt|||1|||	G|missense_variant|MODERATE|MBTPS2|ENSFCTG00005001858|Transcript|ENSFCTT00005004783|protein_coding|7/21||||1094|878|293|H/R|cAt/cGt|||1|||
X	18132990	G	C	0/1	C|missense_variant|MODERATE|MBTPS2|ENSFCTG00005001858|Transcript|ENSFCTT00005004768|protein_coding|7/12||||1253|928|310|D/H|Gat/Cat|||1|||	C|missense_variant|MODERATE|MBTPS2|ENSFCTG00005001858|Transcript|ENSFCTT00005004772|protein_coding|7/12||||1253|928|310|D/H|Gat/Cat|||1|||	C|missense_variant|MODERATE|MBTPS2|ENSFCTG00005001858|Transcript|ENSFCTT00005004775|protein_coding|7/12||||1253|928|310|D/H|Gat/Cat|||1|||	C|missense_variant|MODERATE|MBTPS2|ENSFCTG00005001858|Transcript|ENSFCTT00005004780|protein_coding|7/20||||1064|928|310|D/H|Gat/Cat|||1|||	C|missense_variant|MODERATE|MBTPS2|ENSFCTG00005001858|Transcript|ENSFCTT00005004783|protein_coding|7/21||||1144|928|310|D/H|Gat/Cat|||1|||
X	18133015	T	C	0/1	C|missense_variant|MODERATE|MBTPS2|ENSFCTG00005001858|Transcript|ENSFCTT00005004768|protein_coding|7/12||||1278|953|318|I/T|aTt/aCt|||1|||	C|missense_variant|MODERATE|MBTPS2|ENSFCTG00005001858|Transcript|ENSFCTT00005004772|protein_coding|7/12||||1278|953|318|I/T|aTt/aCt|||1|||	C|missense_variant|MODERATE|MBTPS2|ENSFCTG00005001858|Transcript|ENSFCTT00005004775|protein_coding|7/12||||1278|953|318|I/T|aTt/aCt|||1|||	C|missense_variant|MODERATE|MBTPS2|ENSFCTG00005001858|Transcript|ENSFCTT00005004780|protein_coding|7/20||||1089|953|318|I/T|aTt/aCt|||1|||	C|missense_variant|MODERATE|MBTPS2|ENSFCTG00005001858|Transcript|ENSFCTT00005004783|protein_coding|7/21||||1169|953|318|I/T|aTt/aCt|||1|||
X	18133035	T	A	0/1	A|missense_variant|MODERATE|MBTPS2|ENSFCTG00005001858|Transcript|ENSFCTT00005004768|protein_coding|7/12||||1298|973|325|S/T|Tca/Aca|||1|||	A|missense_variant|MODERATE|MBTPS2|ENSFCTG00005001858|Transcript|ENSFCTT00005004772|protein_coding|7/12||||1298|973|325|S/T|Tca/Aca|||1|||	A|missense_variant|MODERATE|MBTPS2|ENSFCTG00005001858|Transcript|ENSFCTT00005004775|protein_coding|7/12||||1298|973|325|S/T|Tca/Aca|||1|||	A|missense_variant|MODERATE|MBTPS2|ENSFCTG00005001858|Transcript|ENSFCTT00005004780|protein_coding|7/20||||1109|973|325|S/T|Tca/Aca|||1|||	A|missense_variant|MODERATE|MBTPS2|ENSFCTG00005001858|Transcript|ENSFCTT00005004783|protein_coding|7/21||||1189|973|325|S/T|Tca/Aca|||1|||
X	18305811	C	T	1/1	T|missense_variant|MODERATE|PHEX|ENSFCTG00005001773|Transcript|ENSFCTT00005004544|protein_coding|1/21||||112|56|19|T/I|aCa/aTa|||1|||
X	18530642	G	C	1/1	C|missense_variant|MODERATE||ENSFCTG00005001839|Transcript|ENSFCTT00005004722|protein_coding|2/2||||209|209|70|S/T|aGc/aCc|||1|||
X	18737397	C	T	1/1	T|stop_gained|HIGH||ENSFCTG00005001847|Transcript|ENSFCTT00005004736|protein_coding|5/5||||2958|361|121|R/*|Cga/Tga|||1|||	T|stop_gained|HIGH||ENSFCTG00005001847|Transcript|ENSFCTT00005004739|protein_coding|4/4||||2894|361|121|R/*|Cga/Tga|||1|||	T|stop_gained|HIGH||ENSFCTG00005001847|Transcript|ENSFCTT00005004740|protein_coding|3/3||||2790|361|121|R/*|Cga/Tga|||1|||	T|stop_gained|HIGH||ENSFCTG00005001847|Transcript|ENSFCTT00005004744|protein_coding|4/4||||2947|361|121|R/*|Cga/Tga|||1|||
X	20069087	C	G	1/1	G|missense_variant|MODERATE|APOO|ENSFCTG00005001669|Transcript|ENSFCTT00005004312|protein_coding|1/9||||478|53|18|G/A|gGa/gCa|||-1|||
X	20198118	A	G	0/1	G|missense_variant|MODERATE|eif2s3|ENSFCTG00005014997|Transcript|ENSFCTT00005042719|protein_coding|4/12||||548|374|125|K/R|aAa/aGa|||1|||	G|missense_variant|MODERATE|eif2s3|ENSFCTG00005014997|Transcript|ENSFCTT00005042852|protein_coding|5/14||||659|374|125|K/R|aAa/aGa|||1|||
X	20202850	C	T	0/1	T|missense_variant|MODERATE|eif2s3|ENSFCTG00005014997|Transcript|ENSFCTT00005042719|protein_coding|7/12||||914|740|247|P/L|cCa/cTa|||1|||	T|missense_variant|MODERATE|eif2s3|ENSFCTG00005014997|Transcript|ENSFCTT00005042852|protein_coding|8/14||||1025|740|247|P/L|cCa/cTa|||1|||
X	20299629	G	A	0/1	A|missense_variant|MODERATE|ZFX|ENSFCTG00005015117|Transcript|ENSFCTT00005043112|protein_coding|1/7||||14|14|5|G/E|gGa/gAa|||1|||	A|missense_variant|MODERATE|ZFX|ENSFCTG00005015117|Transcript|ENSFCTT00005043256|protein_coding|3/9||||2662|14|5|G/E|gGa/gAa|||1|||	A|missense_variant|MODERATE|ZFX|ENSFCTG00005015117|Transcript|ENSFCTT00005043373|protein_coding|3/8||||2662|14|5|G/E|gGa/gAa|||1|||	A|missense_variant|MODERATE|ZFX|ENSFCTG00005015117|Transcript|ENSFCTT00005043473|protein_coding|2/7||||267|14|5|G/E|gGa/gAa|||1|||	A|missense_variant|MODERATE|ZFX|ENSFCTG00005015117|Transcript|ENSFCTT00005043565|protein_coding|2/8||||719|14|5|G/E|gGa/gAa|||1|||
X	20299671	C	G	0/1	G|missense_variant|MODERATE|ZFX|ENSFCTG00005015117|Transcript|ENSFCTT00005043112|protein_coding|1/7||||56|56|19|A/G|gCa/gGa|||1|||	G|missense_variant|MODERATE|ZFX|ENSFCTG00005015117|Transcript|ENSFCTT00005043256|protein_coding|3/9||||2704|56|19|A/G|gCa/gGa|||1|||	G|missense_variant|MODERATE|ZFX|ENSFCTG00005015117|Transcript|ENSFCTT00005043373|protein_coding|3/8||||2704|56|19|A/G|gCa/gGa|||1|||	G|missense_variant|MODERATE|ZFX|ENSFCTG00005015117|Transcript|ENSFCTT00005043473|protein_coding|2/7||||309|56|19|A/G|gCa/gGa|||1|||	G|missense_variant|MODERATE|ZFX|ENSFCTG00005015117|Transcript|ENSFCTT00005043565|protein_coding|2/8||||761|56|19|A/G|gCa/gGa|||1|||
X	20299674	C	T	0/1	T|missense_variant&splice_region_variant|MODERATE|ZFX|ENSFCTG00005015117|Transcript|ENSFCTT00005043112|protein_coding|1/7||||59|59|20|T/I|aCa/aTa|||1|||	T|missense_variant&splice_region_variant|MODERATE|ZFX|ENSFCTG00005015117|Transcript|ENSFCTT00005043256|protein_coding|3/9||||2707|59|20|T/I|aCa/aTa|||1|||	T|missense_variant&splice_region_variant|MODERATE|ZFX|ENSFCTG00005015117|Transcript|ENSFCTT00005043373|protein_coding|3/8||||2707|59|20|T/I|aCa/aTa|||1|||	T|missense_variant&splice_region_variant|MODERATE|ZFX|ENSFCTG00005015117|Transcript|ENSFCTT00005043473|protein_coding|2/7||||312|59|20|T/I|aCa/aTa|||1|||	T|missense_variant&splice_region_variant|MODERATE|ZFX|ENSFCTG00005015117|Transcript|ENSFCTT00005043565|protein_coding|2/8||||764|59|20|T/I|aCa/aTa|||1|||	T|splice_region_variant&5_prime_UTR_variant|LOW|ZFX|ENSFCTG00005015117|Transcript|ENSFCTT00005043672|protein_coding|3/10||||1143|||||||1|||	T|splice_region_variant&5_prime_UTR_variant|LOW|ZFX|ENSFCTG00005015117|Transcript|ENSFCTT00005043781|protein_coding|3/9||||1143|||||||1|||
X	20302730	C	G	0/1	G|missense_variant|MODERATE|ZFX|ENSFCTG00005015117|Transcript|ENSFCTT00005043256|protein_coding|4/9||||2882|234|78|H/Q|caC/caG|||1|||	G|missense_variant|MODERATE|ZFX|ENSFCTG00005015117|Transcript|ENSFCTT00005043373|protein_coding|4/8||||2882|234|78|H/Q|caC/caG|||1|||	G|missense_variant|MODERATE|ZFX|ENSFCTG00005015117|Transcript|ENSFCTT00005043473|protein_coding|3/7||||487|234|78|H/Q|caC/caG|||1|||	G|missense_variant|MODERATE|ZFX|ENSFCTG00005015117|Transcript|ENSFCTT00005043565|protein_coding|3/8||||870|165|55|H/Q|caC/caG|||1|||	G|missense_variant|MODERATE|ZFX|ENSFCTG00005015117|Transcript|ENSFCTT00005043672|protein_coding|5/10||||1373|156|52|H/Q|caC/caG|||1|||	G|missense_variant|MODERATE|ZFX|ENSFCTG00005015117|Transcript|ENSFCTT00005043781|protein_coding|5/9||||1373|156|52|H/Q|caC/caG|||1|||
X	20302734	C	T	0/1	T|missense_variant|MODERATE|ZFX|ENSFCTG00005015117|Transcript|ENSFCTT00005043256|protein_coding|4/9||||2886|238|80|P/S|Ccc/Tcc|||1|||	T|missense_variant|MODERATE|ZFX|ENSFCTG00005015117|Transcript|ENSFCTT00005043373|protein_coding|4/8||||2886|238|80|P/S|Ccc/Tcc|||1|||	T|missense_variant|MODERATE|ZFX|ENSFCTG00005015117|Transcript|ENSFCTT00005043473|protein_coding|3/7||||491|238|80|P/S|Ccc/Tcc|||1|||	T|missense_variant|MODERATE|ZFX|ENSFCTG00005015117|Transcript|ENSFCTT00005043565|protein_coding|3/8||||874|169|57|P/S|Ccc/Tcc|||1|||	T|missense_variant|MODERATE|ZFX|ENSFCTG00005015117|Transcript|ENSFCTT00005043672|protein_coding|5/10||||1377|160|54|P/S|Ccc/Tcc|||1|||	T|missense_variant|MODERATE|ZFX|ENSFCTG00005015117|Transcript|ENSFCTT00005043781|protein_coding|5/9||||1377|160|54|P/S|Ccc/Tcc|||1|||
X	20302740	A	G	0/1	G|missense_variant|MODERATE|ZFX|ENSFCTG00005015117|Transcript|ENSFCTT00005043256|protein_coding|4/9||||2892|244|82|I/V|Atc/Gtc|||1|||	G|missense_variant|MODERATE|ZFX|ENSFCTG00005015117|Transcript|ENSFCTT00005043373|protein_coding|4/8||||2892|244|82|I/V|Atc/Gtc|||1|||	G|missense_variant|MODERATE|ZFX|ENSFCTG00005015117|Transcript|ENSFCTT00005043473|protein_coding|3/7||||497|244|82|I/V|Atc/Gtc|||1|||	G|missense_variant|MODERATE|ZFX|ENSFCTG00005015117|Transcript|ENSFCTT00005043565|protein_coding|3/8||||880|175|59|I/V|Atc/Gtc|||1|||	G|missense_variant|MODERATE|ZFX|ENSFCTG00005015117|Transcript|ENSFCTT00005043672|protein_coding|5/10||||1383|166|56|I/V|Atc/Gtc|||1|||	G|missense_variant|MODERATE|ZFX|ENSFCTG00005015117|Transcript|ENSFCTT00005043781|protein_coding|5/9||||1383|166|56|I/V|Atc/Gtc|||1|||
X	20302743	A	T	0/1	T|missense_variant|MODERATE|ZFX|ENSFCTG00005015117|Transcript|ENSFCTT00005043256|protein_coding|4/9||||2895|247|83|M/L|Atg/Ttg|||1|||	T|missense_variant|MODERATE|ZFX|ENSFCTG00005015117|Transcript|ENSFCTT00005043373|protein_coding|4/8||||2895|247|83|M/L|Atg/Ttg|||1|||	T|missense_variant|MODERATE|ZFX|ENSFCTG00005015117|Transcript|ENSFCTT00005043473|protein_coding|3/7||||500|247|83|M/L|Atg/Ttg|||1|||	T|missense_variant|MODERATE|ZFX|ENSFCTG00005015117|Transcript|ENSFCTT00005043565|protein_coding|3/8||||883|178|60|M/L|Atg/Ttg|||1|||	T|missense_variant|MODERATE|ZFX|ENSFCTG00005015117|Transcript|ENSFCTT00005043672|protein_coding|5/10||||1386|169|57|M/L|Atg/Ttg|||1|||	T|missense_variant|MODERATE|ZFX|ENSFCTG00005015117|Transcript|ENSFCTT00005043781|protein_coding|5/9||||1386|169|57|M/L|Atg/Ttg|||1|||
X	20302745	G	A	0/1	A|missense_variant|MODERATE|ZFX|ENSFCTG00005015117|Transcript|ENSFCTT00005043256|protein_coding|4/9||||2897|249|83|M/I|atG/atA|||1|||	A|missense_variant|MODERATE|ZFX|ENSFCTG00005015117|Transcript|ENSFCTT00005043373|protein_coding|4/8||||2897|249|83|M/I|atG/atA|||1|||	A|missense_variant|MODERATE|ZFX|ENSFCTG00005015117|Transcript|ENSFCTT00005043473|protein_coding|3/7||||502|249|83|M/I|atG/atA|||1|||	A|missense_variant|MODERATE|ZFX|ENSFCTG00005015117|Transcript|ENSFCTT00005043565|protein_coding|3/8||||885|180|60|M/I|atG/atA|||1|||	A|missense_variant|MODERATE|ZFX|ENSFCTG00005015117|Transcript|ENSFCTT00005043672|protein_coding|5/10||||1388|171|57|M/I|atG/atA|||1|||	A|missense_variant|MODERATE|ZFX|ENSFCTG00005015117|Transcript|ENSFCTT00005043781|protein_coding|5/9||||1388|171|57|M/I|atG/atA|||1|||
X	20302768	C	A	0/1	A|missense_variant|MODERATE|ZFX|ENSFCTG00005015117|Transcript|ENSFCTT00005043256|protein_coding|4/9||||2920|272|91|T/K|aCg/aAg|||1|||	A|missense_variant|MODERATE|ZFX|ENSFCTG00005015117|Transcript|ENSFCTT00005043373|protein_coding|4/8||||2920|272|91|T/K|aCg/aAg|||1|||	A|missense_variant|MODERATE|ZFX|ENSFCTG00005015117|Transcript|ENSFCTT00005043473|protein_coding|3/7||||525|272|91|T/K|aCg/aAg|||1|||	A|missense_variant|MODERATE|ZFX|ENSFCTG00005015117|Transcript|ENSFCTT00005043565|protein_coding|3/8||||908|203|68|T/K|aCg/aAg|||1|||	A|missense_variant|MODERATE|ZFX|ENSFCTG00005015117|Transcript|ENSFCTT00005043672|protein_coding|5/10||||1411|194|65|T/K|aCg/aAg|||1|||	A|missense_variant|MODERATE|ZFX|ENSFCTG00005015117|Transcript|ENSFCTT00005043781|protein_coding|5/9||||1411|194|65|T/K|aCg/aAg|||1|||
X	20302795	A	G	0/1	G|missense_variant|MODERATE|ZFX|ENSFCTG00005015117|Transcript|ENSFCTT00005043256|protein_coding|4/9||||2947|299|100|D/G|gAc/gGc|||1|||	G|missense_variant|MODERATE|ZFX|ENSFCTG00005015117|Transcript|ENSFCTT00005043373|protein_coding|4/8||||2947|299|100|D/G|gAc/gGc|||1|||	G|missense_variant|MODERATE|ZFX|ENSFCTG00005015117|Transcript|ENSFCTT00005043473|protein_coding|3/7||||552|299|100|D/G|gAc/gGc|||1|||	G|missense_variant|MODERATE|ZFX|ENSFCTG00005015117|Transcript|ENSFCTT00005043565|protein_coding|3/8||||935|230|77|D/G|gAc/gGc|||1|||	G|missense_variant|MODERATE|ZFX|ENSFCTG00005015117|Transcript|ENSFCTT00005043672|protein_coding|5/10||||1438|221|74|D/G|gAc/gGc|||1|||	G|missense_variant|MODERATE|ZFX|ENSFCTG00005015117|Transcript|ENSFCTT00005043781|protein_coding|5/9||||1438|221|74|D/G|gAc/gGc|||1|||
X	20302821	T	G	0/1	G|missense_variant|MODERATE|ZFX|ENSFCTG00005015117|Transcript|ENSFCTT00005043256|protein_coding|4/9||||2973|325|109|L/V|Tta/Gta|||1|||	G|missense_variant|MODERATE|ZFX|ENSFCTG00005015117|Transcript|ENSFCTT00005043373|protein_coding|4/8||||2973|325|109|L/V|Tta/Gta|||1|||	G|missense_variant|MODERATE|ZFX|ENSFCTG00005015117|Transcript|ENSFCTT00005043473|protein_coding|3/7||||578|325|109|L/V|Tta/Gta|||1|||	G|missense_variant|MODERATE|ZFX|ENSFCTG00005015117|Transcript|ENSFCTT00005043565|protein_coding|3/8||||961|256|86|L/V|Tta/Gta|||1|||	G|missense_variant|MODERATE|ZFX|ENSFCTG00005015117|Transcript|ENSFCTT00005043672|protein_coding|5/10||||1464|247|83|L/V|Tta/Gta|||1|||	G|missense_variant|MODERATE|ZFX|ENSFCTG00005015117|Transcript|ENSFCTT00005043781|protein_coding|5/9||||1464|247|83|L/V|Tta/Gta|||1|||
X	20302863	A	C	0/1	C|missense_variant|MODERATE|ZFX|ENSFCTG00005015117|Transcript|ENSFCTT00005043256|protein_coding|4/9||||3015|367|123|I/L|Att/Ctt|||1|||	C|missense_variant|MODERATE|ZFX|ENSFCTG00005015117|Transcript|ENSFCTT00005043373|protein_coding|4/8||||3015|367|123|I/L|Att/Ctt|||1|||	C|missense_variant|MODERATE|ZFX|ENSFCTG00005015117|Transcript|ENSFCTT00005043473|protein_coding|3/7||||620|367|123|I/L|Att/Ctt|||1|||	C|missense_variant|MODERATE|ZFX|ENSFCTG00005015117|Transcript|ENSFCTT00005043565|protein_coding|3/8||||1003|298|100|I/L|Att/Ctt|||1|||	C|missense_variant|MODERATE|ZFX|ENSFCTG00005015117|Transcript|ENSFCTT00005043672|protein_coding|5/10||||1506|289|97|I/L|Att/Ctt|||1|||	C|missense_variant|MODERATE|ZFX|ENSFCTG00005015117|Transcript|ENSFCTT00005043781|protein_coding|5/9||||1506|289|97|I/L|Att/Ctt|||1|||
X	20302947	G	A	0/1	A|missense_variant|MODERATE|ZFX|ENSFCTG00005015117|Transcript|ENSFCTT00005043256|protein_coding|4/9||||3099|451|151|V/I|Gtc/Atc|||1|||	A|missense_variant|MODERATE|ZFX|ENSFCTG00005015117|Transcript|ENSFCTT00005043373|protein_coding|4/8||||3099|451|151|V/I|Gtc/Atc|||1|||	A|missense_variant|MODERATE|ZFX|ENSFCTG00005015117|Transcript|ENSFCTT00005043473|protein_coding|3/7||||704|451|151|V/I|Gtc/Atc|||1|||	A|missense_variant|MODERATE|ZFX|ENSFCTG00005015117|Transcript|ENSFCTT00005043565|protein_coding|3/8||||1087|382|128|V/I|Gtc/Atc|||1|||	A|missense_variant|MODERATE|ZFX|ENSFCTG00005015117|Transcript|ENSFCTT00005043672|protein_coding|5/10||||1590|373|125|V/I|Gtc/Atc|||1|||	A|missense_variant|MODERATE|ZFX|ENSFCTG00005015117|Transcript|ENSFCTT00005043781|protein_coding|5/9||||1590|373|125|V/I|Gtc/Atc|||1|||
X	20302980	G	A	0/1	A|missense_variant|MODERATE|ZFX|ENSFCTG00005015117|Transcript|ENSFCTT00005043256|protein_coding|4/9||||3132|484|162|V/I|Gtc/Atc|||1|||	A|missense_variant|MODERATE|ZFX|ENSFCTG00005015117|Transcript|ENSFCTT00005043373|protein_coding|4/8||||3132|484|162|V/I|Gtc/Atc|||1|||	A|missense_variant|MODERATE|ZFX|ENSFCTG00005015117|Transcript|ENSFCTT00005043473|protein_coding|3/7||||737|484|162|V/I|Gtc/Atc|||1|||	A|missense_variant|MODERATE|ZFX|ENSFCTG00005015117|Transcript|ENSFCTT00005043565|protein_coding|3/8||||1120|415|139|V/I|Gtc/Atc|||1|||	A|missense_variant|MODERATE|ZFX|ENSFCTG00005015117|Transcript|ENSFCTT00005043672|protein_coding|5/10||||1623|406|136|V/I|Gtc/Atc|||1|||	A|missense_variant|MODERATE|ZFX|ENSFCTG00005015117|Transcript|ENSFCTT00005043781|protein_coding|5/9||||1623|406|136|V/I|Gtc/Atc|||1|||
X	20303004	G	A	0/1	A|missense_variant|MODERATE|ZFX|ENSFCTG00005015117|Transcript|ENSFCTT00005043256|protein_coding|4/9||||3156|508|170|V/I|Gtc/Atc|||1|||	A|missense_variant|MODERATE|ZFX|ENSFCTG00005015117|Transcript|ENSFCTT00005043373|protein_coding|4/8||||3156|508|170|V/I|Gtc/Atc|||1|||	A|missense_variant|MODERATE|ZFX|ENSFCTG00005015117|Transcript|ENSFCTT00005043473|protein_coding|3/7||||761|508|170|V/I|Gtc/Atc|||1|||	A|missense_variant|MODERATE|ZFX|ENSFCTG00005015117|Transcript|ENSFCTT00005043565|protein_coding|3/8||||1144|439|147|V/I|Gtc/Atc|||1|||	A|missense_variant|MODERATE|ZFX|ENSFCTG00005015117|Transcript|ENSFCTT00005043672|protein_coding|5/10||||1647|430|144|V/I|Gtc/Atc|||1|||	A|missense_variant|MODERATE|ZFX|ENSFCTG00005015117|Transcript|ENSFCTT00005043781|protein_coding|5/9||||1647|430|144|V/I|Gtc/Atc|||1|||
X	20303038	G	C	0/1	C|missense_variant|MODERATE|ZFX|ENSFCTG00005015117|Transcript|ENSFCTT00005043256|protein_coding|4/9||||3190|542|181|G/A|gGc/gCc|||1|||	C|missense_variant|MODERATE|ZFX|ENSFCTG00005015117|Transcript|ENSFCTT00005043373|protein_coding|4/8||||3190|542|181|G/A|gGc/gCc|||1|||	C|missense_variant|MODERATE|ZFX|ENSFCTG00005015117|Transcript|ENSFCTT00005043473|protein_coding|3/7||||795|542|181|G/A|gGc/gCc|||1|||	C|missense_variant|MODERATE|ZFX|ENSFCTG00005015117|Transcript|ENSFCTT00005043565|protein_coding|3/8||||1178|473|158|G/A|gGc/gCc|||1|||	C|missense_variant|MODERATE|ZFX|ENSFCTG00005015117|Transcript|ENSFCTT00005043672|protein_coding|5/10||||1681|464|155|G/A|gGc/gCc|||1|||	C|missense_variant|MODERATE|ZFX|ENSFCTG00005015117|Transcript|ENSFCTT00005043781|protein_coding|5/9||||1681|464|155|G/A|gGc/gCc|||1|||
X	20325086	G	C	0/1	C|missense_variant|MODERATE|ZFX|ENSFCTG00005015117|Transcript|ENSFCTT00005043112|protein_coding|2/7||||92|92|31|G/A|gGt/gCt|||1|||	C|missense_variant|MODERATE|ZFX|ENSFCTG00005015117|Transcript|ENSFCTT00005043256|protein_coding|5/9||||3310|662|221|G/A|gGt/gCt|||1|||	C|missense_variant|MODERATE|ZFX|ENSFCTG00005015117|Transcript|ENSFCTT00005043473|protein_coding|4/7||||915|662|221|G/A|gGt/gCt|||1|||	C|missense_variant|MODERATE|ZFX|ENSFCTG00005015117|Transcript|ENSFCTT00005043565|protein_coding|4/8||||1298|593|198|G/A|gGt/gCt|||1|||	C|missense_variant|MODERATE|ZFX|ENSFCTG00005015117|Transcript|ENSFCTT00005043672|protein_coding|6/10||||1801|584|195|G/A|gGt/gCt|||1|||	C|missense_variant|MODERATE|ZFX|ENSFCTG00005015117|Transcript|ENSFCTT00005043781|protein_coding|6/9||||1801|584|195|G/A|gGt/gCt|||1|||
X	20325110	C	T	0/1	T|missense_variant|MODERATE|ZFX|ENSFCTG00005015117|Transcript|ENSFCTT00005043112|protein_coding|2/7||||116|116|39|A/V|gCa/gTa|||1|||	T|missense_variant|MODERATE|ZFX|ENSFCTG00005015117|Transcript|ENSFCTT00005043256|protein_coding|5/9||||3334|686|229|A/V|gCa/gTa|||1|||	T|missense_variant|MODERATE|ZFX|ENSFCTG00005015117|Transcript|ENSFCTT00005043473|protein_coding|4/7||||939|686|229|A/V|gCa/gTa|||1|||	T|missense_variant|MODERATE|ZFX|ENSFCTG00005015117|Transcript|ENSFCTT00005043565|protein_coding|4/8||||1322|617|206|A/V|gCa/gTa|||1|||	T|missense_variant|MODERATE|ZFX|ENSFCTG00005015117|Transcript|ENSFCTT00005043672|protein_coding|6/10||||1825|608|203|A/V|gCa/gTa|||1|||	T|missense_variant|MODERATE|ZFX|ENSFCTG00005015117|Transcript|ENSFCTT00005043781|protein_coding|6/9||||1825|608|203|A/V|gCa/gTa|||1|||
X	20326022	C	CAG	0/1	AG|frameshift_variant|HIGH|ZFX|ENSFCTG00005015117|Transcript|ENSFCTT00005043112|protein_coding|4/7||||416-417|416-417|139|A/AX|gct/gcAGt|||1|||	AG|frameshift_variant|HIGH|ZFX|ENSFCTG00005015117|Transcript|ENSFCTT00005043256|protein_coding|7/9||||3634-3635|986-987|329|A/AX|gct/gcAGt|||1|||	AG|frameshift_variant|HIGH|ZFX|ENSFCTG00005015117|Transcript|ENSFCTT00005043373|protein_coding|6/8||||3484-3485|836-837|279|A/AX|gct/gcAGt|||1|||	AG|frameshift_variant|HIGH|ZFX|ENSFCTG00005015117|Transcript|ENSFCTT00005043473|protein_coding|6/7||||1239-1240|986-987|329|A/AX|gct/gcAGt|||1|||	AG|frameshift_variant|HIGH|ZFX|ENSFCTG00005015117|Transcript|ENSFCTT00005043565|protein_coding|6/8||||1622-1623|917-918|306|A/AX|gct/gcAGt|||1|||	AG|frameshift_variant|HIGH|ZFX|ENSFCTG00005015117|Transcript|ENSFCTT00005043672|protein_coding|8/10||||2125-2126|908-909|303|A/AX|gct/gcAGt|||1|||	AG|intron_variant|MODIFIER|ZFX|ENSFCTG00005015117|Transcript|ENSFCTT00005043781|protein_coding||7/8||||||||||1|||
X	20326023	T	TAGCA	0/1	AGCA|frameshift_variant|HIGH|ZFX|ENSFCTG00005015117|Transcript|ENSFCTT00005043112|protein_coding|4/7||||417-418|417-418|139-140|-/SX|-/AGCA|||1|||	AGCA|frameshift_variant|HIGH|ZFX|ENSFCTG00005015117|Transcript|ENSFCTT00005043256|protein_coding|7/9||||3635-3636|987-988|329-330|-/SX|-/AGCA|||1|||	AGCA|frameshift_variant|HIGH|ZFX|ENSFCTG00005015117|Transcript|ENSFCTT00005043373|protein_coding|6/8||||3485-3486|837-838|279-280|-/SX|-/AGCA|||1|||	AGCA|frameshift_variant|HIGH|ZFX|ENSFCTG00005015117|Transcript|ENSFCTT00005043473|protein_coding|6/7||||1240-1241|987-988|329-330|-/SX|-/AGCA|||1|||	AGCA|frameshift_variant|HIGH|ZFX|ENSFCTG00005015117|Transcript|ENSFCTT00005043565|protein_coding|6/8||||1623-1624|918-919|306-307|-/SX|-/AGCA|||1|||	AGCA|frameshift_variant|HIGH|ZFX|ENSFCTG00005015117|Transcript|ENSFCTT00005043672|protein_coding|8/10||||2126-2127|909-910|303-304|-/SX|-/AGCA|||1|||	AGCA|intron_variant|MODIFIER|ZFX|ENSFCTG00005015117|Transcript|ENSFCTT00005043781|protein_coding||7/8||||||||||1|||
X	20326057	A	G	0/1	G|missense_variant|MODERATE|ZFX|ENSFCTG00005015117|Transcript|ENSFCTT00005043112|protein_coding|4/7||||451|451|151|M/V|Atg/Gtg|||1|||	G|missense_variant|MODERATE|ZFX|ENSFCTG00005015117|Transcript|ENSFCTT00005043256|protein_coding|7/9||||3669|1021|341|M/V|Atg/Gtg|||1|||	G|missense_variant|MODERATE|ZFX|ENSFCTG00005015117|Transcript|ENSFCTT00005043373|protein_coding|6/8||||3519|871|291|M/V|Atg/Gtg|||1|||	G|missense_variant|MODERATE|ZFX|ENSFCTG00005015117|Transcript|ENSFCTT00005043473|protein_coding|6/7||||1274|1021|341|M/V|Atg/Gtg|||1|||	G|missense_variant|MODERATE|ZFX|ENSFCTG00005015117|Transcript|ENSFCTT00005043565|protein_coding|6/8||||1657|952|318|M/V|Atg/Gtg|||1|||	G|missense_variant|MODERATE|ZFX|ENSFCTG00005015117|Transcript|ENSFCTT00005043672|protein_coding|8/10||||2160|943|315|M/V|Atg/Gtg|||1|||
X	20326670	C	A	0/1	A|missense_variant|MODERATE|ZFX|ENSFCTG00005015117|Transcript|ENSFCTT00005043112|protein_coding|5/7||||530|530|177|T/N|aCc/aAc|||1|||	A|missense_variant|MODERATE|ZFX|ENSFCTG00005015117|Transcript|ENSFCTT00005043256|protein_coding|8/9||||3748|1100|367|T/N|aCc/aAc|||1|||	A|missense_variant|MODERATE|ZFX|ENSFCTG00005015117|Transcript|ENSFCTT00005043373|protein_coding|7/8||||3598|950|317|T/N|aCc/aAc|||1|||	A|missense_variant|MODERATE|ZFX|ENSFCTG00005015117|Transcript|ENSFCTT00005043565|protein_coding|7/8||||1736|1031|344|T/N|aCc/aAc|||1|||	A|missense_variant|MODERATE|ZFX|ENSFCTG00005015117|Transcript|ENSFCTT00005043672|protein_coding|9/10||||2239|1022|341|T/N|aCc/aAc|||1|||	A|missense_variant|MODERATE|ZFX|ENSFCTG00005015117|Transcript|ENSFCTT00005043781|protein_coding|8/9||||2089|872|291|T/N|aCc/aAc|||1|||
X	20327747	C	A	0/1	A|missense_variant|MODERATE|ZFX|ENSFCTG00005015117|Transcript|ENSFCTT00005043112|protein_coding|6/7||||763|763|255|L/I|Ctt/Att|||1|||	A|missense_variant|MODERATE|ZFX|ENSFCTG00005015117|Transcript|ENSFCTT00005043256|protein_coding|9/9||||3981|1333|445|L/I|Ctt/Att|||1|||	A|missense_variant|MODERATE|ZFX|ENSFCTG00005015117|Transcript|ENSFCTT00005043373|protein_coding|8/8||||3831|1183|395|L/I|Ctt/Att|||1|||	A|missense_variant|MODERATE|ZFX|ENSFCTG00005015117|Transcript|ENSFCTT00005043473|protein_coding|7/7||||1445|1192|398|L/I|Ctt/Att|||1|||	A|missense_variant|MODERATE|ZFX|ENSFCTG00005015117|Transcript|ENSFCTT00005043565|protein_coding|8/8||||1969|1264|422|L/I|Ctt/Att|||1|||	A|missense_variant|MODERATE|ZFX|ENSFCTG00005015117|Transcript|ENSFCTT00005043672|protein_coding|10/10||||2472|1255|419|L/I|Ctt/Att|||1|||	A|missense_variant|MODERATE|ZFX|ENSFCTG00005015117|Transcript|ENSFCTT00005043781|protein_coding|9/9||||2322|1105|369|L/I|Ctt/Att|||1|||
X	20327766	G	A	0/1	A|missense_variant|MODERATE|ZFX|ENSFCTG00005015117|Transcript|ENSFCTT00005043112|protein_coding|6/7||||782|782|261|R/H|cGc/cAc|||1|||	A|missense_variant|MODERATE|ZFX|ENSFCTG00005015117|Transcript|ENSFCTT00005043256|protein_coding|9/9||||4000|1352|451|R/H|cGc/cAc|||1|||	A|missense_variant|MODERATE|ZFX|ENSFCTG00005015117|Transcript|ENSFCTT00005043373|protein_coding|8/8||||3850|1202|401|R/H|cGc/cAc|||1|||	A|missense_variant|MODERATE|ZFX|ENSFCTG00005015117|Transcript|ENSFCTT00005043473|protein_coding|7/7||||1464|1211|404|R/H|cGc/cAc|||1|||	A|missense_variant|MODERATE|ZFX|ENSFCTG00005015117|Transcript|ENSFCTT00005043565|protein_coding|8/8||||1988|1283|428|R/H|cGc/cAc|||1|||	A|missense_variant|MODERATE|ZFX|ENSFCTG00005015117|Transcript|ENSFCTT00005043672|protein_coding|10/10||||2491|1274|425|R/H|cGc/cAc|||1|||	A|missense_variant|MODERATE|ZFX|ENSFCTG00005015117|Transcript|ENSFCTT00005043781|protein_coding|9/9||||2341|1124|375|R/H|cGc/cAc|||1|||
X	20327928	AGG	A	0/1	-|frameshift_variant|HIGH|ZFX|ENSFCTG00005015117|Transcript|ENSFCTT00005043112|protein_coding|6/7||||945-946|945-946|315-316|KE/KX|aaGGag/aaag|||1|||	-|frameshift_variant|HIGH|ZFX|ENSFCTG00005015117|Transcript|ENSFCTT00005043256|protein_coding|9/9||||4163-4164|1515-1516|505-506|KE/KX|aaGGag/aaag|||1|||	-|frameshift_variant|HIGH|ZFX|ENSFCTG00005015117|Transcript|ENSFCTT00005043373|protein_coding|8/8||||4013-4014|1365-1366|455-456|KE/KX|aaGGag/aaag|||1|||	-|frameshift_variant|HIGH|ZFX|ENSFCTG00005015117|Transcript|ENSFCTT00005043473|protein_coding|7/7||||1627-1628|1374-1375|458-459|KE/KX|aaGGag/aaag|||1|||	-|frameshift_variant|HIGH|ZFX|ENSFCTG00005015117|Transcript|ENSFCTT00005043565|protein_coding|8/8||||2151-2152|1446-1447|482-483|KE/KX|aaGGag/aaag|||1|||	-|frameshift_variant|HIGH|ZFX|ENSFCTG00005015117|Transcript|ENSFCTT00005043672|protein_coding|10/10||||2654-2655|1437-1438|479-480|KE/KX|aaGGag/aaag|||1|||	-|frameshift_variant|HIGH|ZFX|ENSFCTG00005015117|Transcript|ENSFCTT00005043781|protein_coding|9/9||||2504-2505|1287-1288|429-430|KE/KX|aaGGag/aaag|||1|||
X	20327935	AG	A	0/1	-|frameshift_variant|HIGH|ZFX|ENSFCTG00005015117|Transcript|ENSFCTT00005043112|protein_coding|6/7||||952|952|318|G/X|Gga/ga|||1|||	-|frameshift_variant|HIGH|ZFX|ENSFCTG00005015117|Transcript|ENSFCTT00005043256|protein_coding|9/9||||4170|1522|508|G/X|Gga/ga|||1|||	-|frameshift_variant|HIGH|ZFX|ENSFCTG00005015117|Transcript|ENSFCTT00005043373|protein_coding|8/8||||4020|1372|458|G/X|Gga/ga|||1|||	-|frameshift_variant|HIGH|ZFX|ENSFCTG00005015117|Transcript|ENSFCTT00005043473|protein_coding|7/7||||1634|1381|461|G/X|Gga/ga|||1|||	-|frameshift_variant|HIGH|ZFX|ENSFCTG00005015117|Transcript|ENSFCTT00005043565|protein_coding|8/8||||2158|1453|485|G/X|Gga/ga|||1|||	-|frameshift_variant|HIGH|ZFX|ENSFCTG00005015117|Transcript|ENSFCTT00005043672|protein_coding|10/10||||2661|1444|482|G/X|Gga/ga|||1|||	-|frameshift_variant|HIGH|ZFX|ENSFCTG00005015117|Transcript|ENSFCTT00005043781|protein_coding|9/9||||2511|1294|432|G/X|Gga/ga|||1|||
X	20327937	G	A	0/1	A|missense_variant|MODERATE|ZFX|ENSFCTG00005015117|Transcript|ENSFCTT00005043112|protein_coding|6/7||||953|953|318|G/E|gGa/gAa|||1|||	A|missense_variant|MODERATE|ZFX|ENSFCTG00005015117|Transcript|ENSFCTT00005043256|protein_coding|9/9||||4171|1523|508|G/E|gGa/gAa|||1|||	A|missense_variant|MODERATE|ZFX|ENSFCTG00005015117|Transcript|ENSFCTT00005043373|protein_coding|8/8||||4021|1373|458|G/E|gGa/gAa|||1|||	A|missense_variant|MODERATE|ZFX|ENSFCTG00005015117|Transcript|ENSFCTT00005043473|protein_coding|7/7||||1635|1382|461|G/E|gGa/gAa|||1|||	A|missense_variant|MODERATE|ZFX|ENSFCTG00005015117|Transcript|ENSFCTT00005043565|protein_coding|8/8||||2159|1454|485|G/E|gGa/gAa|||1|||	A|missense_variant|MODERATE|ZFX|ENSFCTG00005015117|Transcript|ENSFCTT00005043672|protein_coding|10/10||||2662|1445|482|G/E|gGa/gAa|||1|||	A|missense_variant|MODERATE|ZFX|ENSFCTG00005015117|Transcript|ENSFCTT00005043781|protein_coding|9/9||||2512|1295|432|G/E|gGa/gAa|||1|||
X	20328809	C	T	0/1	T|missense_variant|MODERATE|ZFX|ENSFCTG00005015117|Transcript|ENSFCTT00005043112|protein_coding|6/7||||1825|1825|609|P/S|Ccc/Tcc|||1|||	T|missense_variant|MODERATE|ZFX|ENSFCTG00005015117|Transcript|ENSFCTT00005043256|protein_coding|9/9||||5043|2395|799|P/S|Ccc/Tcc|||1|||	T|missense_variant|MODERATE|ZFX|ENSFCTG00005015117|Transcript|ENSFCTT00005043373|protein_coding|8/8||||4893|2245|749|P/S|Ccc/Tcc|||1|||	T|missense_variant|MODERATE|ZFX|ENSFCTG00005015117|Transcript|ENSFCTT00005043473|protein_coding|7/7||||2507|2254|752|P/S|Ccc/Tcc|||1|||	T|missense_variant|MODERATE|ZFX|ENSFCTG00005015117|Transcript|ENSFCTT00005043565|protein_coding|8/8||||3031|2326|776|P/S|Ccc/Tcc|||1|||	T|missense_variant|MODERATE|ZFX|ENSFCTG00005015117|Transcript|ENSFCTT00005043672|protein_coding|10/10||||3534|2317|773|P/S|Ccc/Tcc|||1|||	T|missense_variant|MODERATE|ZFX|ENSFCTG00005015117|Transcript|ENSFCTT00005043781|protein_coding|9/9||||3384|2167|723|P/S|Ccc/Tcc|||1|||
X	22030024	A	G	1/1	G|missense_variant|MODERATE|MAGEB18|ENSFCTG00005021238|Transcript|ENSFCTT00005060957|protein_coding|4/5||||8779|589|197|T/A|Acg/Gcg|||1|||	G|missense_variant|MODERATE|MAGEB18|ENSFCTG00005021238|Transcript|ENSFCTT00005061013|protein_coding|5/6||||1340|589|197|T/A|Acg/Gcg|||1|||	G|missense_variant|MODERATE|MAGEB18|ENSFCTG00005021238|Transcript|ENSFCTT00005061090|protein_coding|5/6||||1253|589|197|T/A|Acg/Gcg|||1|||	G|missense_variant|MODERATE|MAGEB18|ENSFCTG00005021238|Transcript|ENSFCTT00005061164|protein_coding|4/5||||1331|589|197|T/A|Acg/Gcg|||1|||	G|missense_variant|MODERATE|MAGEB18|ENSFCTG00005021238|Transcript|ENSFCTT00005061230|protein_coding|3/9||||1400|589|197|T/A|Acg/Gcg|||1|||	G|missense_variant|MODERATE|MAGEB18|ENSFCTG00005021238|Transcript|ENSFCTT00005061358|protein_coding|4/11||||994|589|197|T/A|Acg/Gcg|||1|||	G|missense_variant|MODERATE|MAGEB18|ENSFCTG00005021238|Transcript|ENSFCTT00005061470|protein_coding|3/9||||1400|589|197|T/A|Acg/Gcg|||1|||	G|missense_variant|MODERATE|MAGEB18|ENSFCTG00005021238|Transcript|ENSFCTT00005061587|protein_coding|2/12||||712|589|197|T/A|Acg/Gcg|||1|||	G|missense_variant|MODERATE|MAGEB18|ENSFCTG00005021238|Transcript|ENSFCTT00005061726|protein_coding|2/3||||712|589|197|T/A|Acg/Gcg|||1|||	G|missense_variant|MODERATE|MAGEB18|ENSFCTG00005021238|Transcript|ENSFCTT00005061783|protein_coding|3/4||||790|589|197|T/A|Acg/Gcg|||1|||
X	22078644	G	A	0/1	A|missense_variant|MODERATE||ENSFCTG00005021662|Transcript|ENSFCTT00005062049|protein_coding|3/3||||694|25|9|V/M|Gtg/Atg|||1|||	A|missense_variant|MODERATE||ENSFCTG00005021662|Transcript|ENSFCTT00005062087|protein_coding|2/2||||717|25|9|V/M|Gtg/Atg|||1|||
X	22078711	C	T	0/1	T|missense_variant|MODERATE||ENSFCTG00005021662|Transcript|ENSFCTT00005062049|protein_coding|3/3||||761|92|31|T/I|aCt/aTt|||1|||	T|missense_variant|MODERATE||ENSFCTG00005021662|Transcript|ENSFCTT00005062087|protein_coding|2/2||||784|92|31|T/I|aCt/aTt|||1|||
X	22078884	A	G	1/1	G|missense_variant|MODERATE||ENSFCTG00005021662|Transcript|ENSFCTT00005062049|protein_coding|3/3||||934|265|89|R/G|Aga/Gga|||1|||	G|missense_variant|MODERATE||ENSFCTG00005021662|Transcript|ENSFCTT00005062087|protein_coding|2/2||||957|265|89|R/G|Aga/Gga|||1|||
X	22079317	G	A	0/1	A|missense_variant|MODERATE||ENSFCTG00005021662|Transcript|ENSFCTT00005062049|protein_coding|3/3||||1367|698|233|R/Q|cGg/cAg|||1|||	A|missense_variant|MODERATE||ENSFCTG00005021662|Transcript|ENSFCTT00005062087|protein_coding|2/2||||1390|698|233|R/Q|cGg/cAg|||1|||
X	22079323	C	T	0/1	T|missense_variant|MODERATE||ENSFCTG00005021662|Transcript|ENSFCTT00005062049|protein_coding|3/3||||1373|704|235|T/I|aCa/aTa|||1|||	T|missense_variant|MODERATE||ENSFCTG00005021662|Transcript|ENSFCTT00005062087|protein_coding|2/2||||1396|704|235|T/I|aCa/aTa|||1|||
X	22079370	G	A	0/1	A|missense_variant|MODERATE||ENSFCTG00005021662|Transcript|ENSFCTT00005062049|protein_coding|3/3||||1420|751|251|G/R|Ggg/Agg|||1|||	A|missense_variant|MODERATE||ENSFCTG00005021662|Transcript|ENSFCTT00005062087|protein_coding|2/2||||1443|751|251|G/R|Ggg/Agg|||1|||
X	22079385	A	G	0/1	G|missense_variant|MODERATE||ENSFCTG00005021662|Transcript|ENSFCTT00005062049|protein_coding|3/3||||1435|766|256|K/E|Aaa/Gaa|||1|||	G|missense_variant|MODERATE||ENSFCTG00005021662|Transcript|ENSFCTT00005062087|protein_coding|2/2||||1458|766|256|K/E|Aaa/Gaa|||1|||
X	22079388	T	C	1/1	C|missense_variant|MODERATE||ENSFCTG00005021662|Transcript|ENSFCTT00005062049|protein_coding|3/3||||1438|769|257|S/P|Tcc/Ccc|||1|||	C|missense_variant|MODERATE||ENSFCTG00005021662|Transcript|ENSFCTT00005062087|protein_coding|2/2||||1461|769|257|S/P|Tcc/Ccc|||1|||
X	22079862	T	C	1/1	C|stop_lost|HIGH||ENSFCTG00005021662|Transcript|ENSFCTT00005062049|protein_coding|3/3||||1912|1243|415|*/Q|Tag/Cag|||1|||	C|stop_lost|HIGH||ENSFCTG00005021662|Transcript|ENSFCTT00005062087|protein_coding|2/2||||1935|1243|415|*/Q|Tag/Cag|||1|||
X	22128849	C	T	1/1	T|splice_donor_variant|HIGH||ENSFCTG00005021695|Transcript|ENSFCTT00005062138|protein_coding||1/1||||||||||1|||
X	22130408	G	T	1/1	T|missense_variant|MODERATE||ENSFCTG00005021695|Transcript|ENSFCTT00005062138|protein_coding|2/2||||1426|1007|336|G/V|gGt/gTt|||1|||	T|missense_variant|MODERATE||ENSFCTG00005021695|Transcript|ENSFCTT00005062164|protein_coding|2/2||||1680|1007|336|G/V|gGt/gTt|||1|||
X	23398363	C	G	1/1	G|missense_variant|MODERATE|DCAF8|ENSFCTG00005021810|Transcript|ENSFCTT00005062396|protein_coding|1/1||||379|85|29|H/D|Cac/Gac|||1|||
X	25844260	G	A	1/1	A|missense_variant|MODERATE|MAGEB2|ENSFCTG00005015509|Transcript|ENSFCTT00005044212|protein_coding|1/1||||462|416|139|R/K|aGa/aAa|||1|||	A|missense_variant|MODERATE|MAGEB2|ENSFCTG00005015509|Transcript|ENSFCTT00005044238|protein_coding|1/1||||462|416|139|R/K|aGa/aAa|||1|||
X	25888190	C	T	1/1	T|missense_variant|MODERATE|NR0B1|ENSFCTG00005017550|Transcript|ENSFCTT00005050495|protein_coding|1/2||||817|734|245|R/Q|cGg/cAg|||-1|||
X	26093951	T	A	1/1	A|missense_variant|MODERATE||ENSFCTG00005017566|Transcript|ENSFCTT00005050538|protein_coding|1/5||||134|134|45|I/N|aTt/aAt|||1|||
X	26094002	T	C	1/1	C|missense_variant|MODERATE||ENSFCTG00005017566|Transcript|ENSFCTT00005050538|protein_coding|1/5||||185|185|62|V/A|gTg/gCg|||1|||
X	26103048	G	A	1/1	A|missense_variant|MODERATE||ENSFCTG00005017566|Transcript|ENSFCTT00005050538|protein_coding|2/5||||697|697|233|G/S|Ggt/Agt|||1|||
X	26153217	A	C	1/1	C|missense_variant|MODERATE|TASL|ENSFCTG00005017592|Transcript|ENSFCTT00005050599|protein_coding|2/3||||1184|23|8|L/W|tTg/tGg|||-1|||
X	27875713	T	C	1/1	C|missense_variant|MODERATE|DMD|ENSFCTG00005018364|Transcript|ENSFCTT00005052904|protein_coding|15/51||||2484|2207|736|Q/R|cAg/cGg|||-1|||	C|missense_variant|MODERATE|DMD|ENSFCTG00005018364|Transcript|ENSFCTT00005053456|protein_coding|39/74||||7131|5867|1956|Q/R|cAg/cGg|||-1|||	C|missense_variant|MODERATE|DMD|ENSFCTG00005018364|Transcript|ENSFCTT00005054153|protein_coding|38/73||||6999|5735|1912|Q/R|cAg/cGg|||-1|||	C|missense_variant|MODERATE|DMD|ENSFCTG00005018364|Transcript|ENSFCTT00005055573|protein_coding|43/79||||6283|6224|2075|Q/R|cAg/cGg|||-1|||	C|missense_variant|MODERATE|DMD|ENSFCTG00005018364|Transcript|ENSFCTT00005056352|protein_coding|43/78||||6461|6236|2079|Q/R|cAg/cGg|||-1|||	C|missense_variant|MODERATE|DMD|ENSFCTG00005018364|Transcript|ENSFCTT00005057143|protein_coding|43/78||||6461|6236|2079|Q/R|cAg/cGg|||-1|||	C|missense_variant|MODERATE|DMD|ENSFCTG00005018364|Transcript|ENSFCTT00005057913|protein_coding|43/79||||7174|6236|2079|Q/R|cAg/cGg|||-1|||	C|missense_variant|MODERATE|DMD|ENSFCTG00005018364|Transcript|ENSFCTT00005058726|protein_coding|43/78||||6833|6212|2071|Q/R|cAg/cGg|||-1|||
X	29235264	A	G	1/1	G|missense_variant|MODERATE||ENSFCTG00005020952|Transcript|ENSFCTT00005060196|protein_coding|1/2||||45|20|7|I/T|aTc/aCc|||-1|||
X	29803447	C	T	1/1	T|missense_variant|MODERATE||ENSFCTG00005021174|Transcript|ENSFCTT00005060781|protein_coding|1/3||||314|305|102|S/N|aGt/aAt|||-1|||
X	29931650	G	A	1/1	A|missense_variant|MODERATE||ENSFCTG00005021191|Transcript|ENSFCTT00005060851|protein_coding|2/2||||1124|940|314|D/N|Gat/Aat|||1|||
X	33791885	A	G	1/1	G|missense_variant|MODERATE|RPGR|ENSFCTG00005000779|Transcript|ENSFCTT00005002042|protein_coding|15/18||||3077|2732|911|V/A|gTa/gCa|||-1|||	G|missense_variant|MODERATE|RPGR|ENSFCTG00005000779|Transcript|ENSFCTT00005002044|protein_coding|15/18||||3077|2732|911|V/A|gTa/gCa|||-1|||	G|missense_variant|MODERATE|RPGR|ENSFCTG00005000779|Transcript|ENSFCTT00005002047|protein_coding|16/19||||2465|2120|707|V/A|gTa/gCa|||-1|||	G|missense_variant|MODERATE|RPGR|ENSFCTG00005000779|Transcript|ENSFCTT00005002048|protein_coding|13/16||||1958|1613|538|V/A|gTa/gCa|||-1|||	G|missense_variant|MODERATE|RPGR|ENSFCTG00005000779|Transcript|ENSFCTT00005002051|protein_coding|15/18||||2639|2573|858|V/A|gTa/gCa|||-1|||	G|missense_variant|MODERATE|RPGR|ENSFCTG00005000779|Transcript|ENSFCTT00005002053|protein_coding|15/18||||3077|2732|911|V/A|gTa/gCa|||-1|||	G|missense_variant|MODERATE|RPGR|ENSFCTG00005000779|Transcript|ENSFCTT00005002056|protein_coding|15/18||||2678|2597|866|V/A|gTa/gCa|||-1|||
X	34939303	C	T	1/1	T|missense_variant|MODERATE||ENSFCTG00005001068|Transcript|ENSFCTT00005002744|protein_coding|2/2||||955|388|130|V/I|Gta/Ata|||-1|||
X	34939818	T	A	1/1	A|splice_acceptor_variant|HIGH||ENSFCTG00005001068|Transcript|ENSFCTT00005002744|protein_coding||1/1||||||||||-1|||
X	35414996	T	A	1/1	A|splice_region_variant&splice_polypyrimidine_tract_variant&intron_variant&non_coding_transcript_variant|LOW||ENSFCTG00005001145|Transcript|ENSFCTT00005002897|lncRNA||1/1||||||||||1|||	A|splice_region_variant&splice_polypyrimidine_tract_variant&intron_variant&non_coding_transcript_variant|LOW||ENSFCTG00005001145|Transcript|ENSFCTT00005002898|lncRNA||1/2||||||||||1|||	A|splice_acceptor_variant&non_coding_transcript_variant|HIGH||ENSFCTG00005001145|Transcript|ENSFCTT00005002901|lncRNA||1/2||||||||||1|||
X	35517113	C	T	1/1	T|missense_variant|MODERATE|SSU72|ENSFCTG00005001130|Transcript|ENSFCTT00005002876|protein_coding|1/1||||491|491|164|R/H|cGc/cAc|||-1|||
X	36239263	G	A	0/1	A|missense_variant|MODERATE|USP9X|ENSFCTG00005000907|Transcript|ENSFCTT00005002391|protein_coding|6/45||||1554|481|161|A/T|Gcc/Acc|||1|||	A|missense_variant|MODERATE|USP9X|ENSFCTG00005000907|Transcript|ENSFCTT00005002393|protein_coding|6/44||||1554|481|161|A/T|Gcc/Acc|||1|||	A|missense_variant|MODERATE|USP9X|ENSFCTG00005000907|Transcript|ENSFCTT00005002405|protein_coding|6/44||||1554|481|161|A/T|Gcc/Acc|||1|||	A|missense_variant|MODERATE|USP9X|ENSFCTG00005000907|Transcript|ENSFCTT00005002418|protein_coding|6/44||||1554|481|161|A/T|Gcc/Acc|||1|||	A|missense_variant|MODERATE|USP9X|ENSFCTG00005000907|Transcript|ENSFCTT00005002429|protein_coding|7/45||||760|481|161|A/T|Gcc/Acc|||1|||	A|missense_variant|MODERATE|USP9X|ENSFCTG00005000907|Transcript|ENSFCTT00005002439|protein_coding|5/44||||639|481|161|A/T|Gcc/Acc|||1|||
X	36239298	A	T	0/1	T|missense_variant|MODERATE|USP9X|ENSFCTG00005000907|Transcript|ENSFCTT00005002391|protein_coding|6/45||||1589|516|172|E/D|gaA/gaT|||1|||	T|missense_variant|MODERATE|USP9X|ENSFCTG00005000907|Transcript|ENSFCTT00005002393|protein_coding|6/44||||1589|516|172|E/D|gaA/gaT|||1|||	T|missense_variant|MODERATE|USP9X|ENSFCTG00005000907|Transcript|ENSFCTT00005002405|protein_coding|6/44||||1589|516|172|E/D|gaA/gaT|||1|||	T|missense_variant|MODERATE|USP9X|ENSFCTG00005000907|Transcript|ENSFCTT00005002418|protein_coding|6/44||||1589|516|172|E/D|gaA/gaT|||1|||	T|missense_variant|MODERATE|USP9X|ENSFCTG00005000907|Transcript|ENSFCTT00005002429|protein_coding|7/45||||795|516|172|E/D|gaA/gaT|||1|||	T|missense_variant|MODERATE|USP9X|ENSFCTG00005000907|Transcript|ENSFCTT00005002439|protein_coding|5/44||||674|516|172|E/D|gaA/gaT|||1|||
X	36239305	T	G	0/1	G|missense_variant|MODERATE|USP9X|ENSFCTG00005000907|Transcript|ENSFCTT00005002391|protein_coding|6/45||||1596|523|175|S/A|Tcc/Gcc|||1|||	G|missense_variant|MODERATE|USP9X|ENSFCTG00005000907|Transcript|ENSFCTT00005002393|protein_coding|6/44||||1596|523|175|S/A|Tcc/Gcc|||1|||	G|missense_variant|MODERATE|USP9X|ENSFCTG00005000907|Transcript|ENSFCTT00005002405|protein_coding|6/44||||1596|523|175|S/A|Tcc/Gcc|||1|||	G|missense_variant|MODERATE|USP9X|ENSFCTG00005000907|Transcript|ENSFCTT00005002418|protein_coding|6/44||||1596|523|175|S/A|Tcc/Gcc|||1|||	G|missense_variant|MODERATE|USP9X|ENSFCTG00005000907|Transcript|ENSFCTT00005002429|protein_coding|7/45||||802|523|175|S/A|Tcc/Gcc|||1|||	G|missense_variant|MODERATE|USP9X|ENSFCTG00005000907|Transcript|ENSFCTT00005002439|protein_coding|5/44||||681|523|175|S/A|Tcc/Gcc|||1|||
X	36239374	T	A	0/1	A|missense_variant|MODERATE|USP9X|ENSFCTG00005000907|Transcript|ENSFCTT00005002391|protein_coding|6/45||||1665|592|198|S/T|Tca/Aca|||1|||	A|missense_variant|MODERATE|USP9X|ENSFCTG00005000907|Transcript|ENSFCTT00005002393|protein_coding|6/44||||1665|592|198|S/T|Tca/Aca|||1|||	A|missense_variant|MODERATE|USP9X|ENSFCTG00005000907|Transcript|ENSFCTT00005002405|protein_coding|6/44||||1665|592|198|S/T|Tca/Aca|||1|||	A|missense_variant|MODERATE|USP9X|ENSFCTG00005000907|Transcript|ENSFCTT00005002418|protein_coding|6/44||||1665|592|198|S/T|Tca/Aca|||1|||	A|missense_variant|MODERATE|USP9X|ENSFCTG00005000907|Transcript|ENSFCTT00005002429|protein_coding|7/45||||871|592|198|S/T|Tca/Aca|||1|||	A|missense_variant|MODERATE|USP9X|ENSFCTG00005000907|Transcript|ENSFCTT00005002439|protein_coding|5/44||||750|592|198|S/T|Tca/Aca|||1|||
X	36239378	G	A	0/1	A|missense_variant|MODERATE|USP9X|ENSFCTG00005000907|Transcript|ENSFCTT00005002391|protein_coding|6/45||||1669|596|199|S/N|aGt/aAt|||1|||	A|missense_variant|MODERATE|USP9X|ENSFCTG00005000907|Transcript|ENSFCTT00005002393|protein_coding|6/44||||1669|596|199|S/N|aGt/aAt|||1|||	A|missense_variant|MODERATE|USP9X|ENSFCTG00005000907|Transcript|ENSFCTT00005002405|protein_coding|6/44||||1669|596|199|S/N|aGt/aAt|||1|||	A|missense_variant|MODERATE|USP9X|ENSFCTG00005000907|Transcript|ENSFCTT00005002418|protein_coding|6/44||||1669|596|199|S/N|aGt/aAt|||1|||	A|missense_variant|MODERATE|USP9X|ENSFCTG00005000907|Transcript|ENSFCTT00005002429|protein_coding|7/45||||875|596|199|S/N|aGt/aAt|||1|||	A|missense_variant|MODERATE|USP9X|ENSFCTG00005000907|Transcript|ENSFCTT00005002439|protein_coding|5/44||||754|596|199|S/N|aGt/aAt|||1|||
X	36239381	T	C	0/1	C|missense_variant|MODERATE|USP9X|ENSFCTG00005000907|Transcript|ENSFCTT00005002391|protein_coding|6/45||||1672|599|200|V/A|gTt/gCt|||1|||	C|missense_variant|MODERATE|USP9X|ENSFCTG00005000907|Transcript|ENSFCTT00005002393|protein_coding|6/44||||1672|599|200|V/A|gTt/gCt|||1|||	C|missense_variant|MODERATE|USP9X|ENSFCTG00005000907|Transcript|ENSFCTT00005002405|protein_coding|6/44||||1672|599|200|V/A|gTt/gCt|||1|||	C|missense_variant|MODERATE|USP9X|ENSFCTG00005000907|Transcript|ENSFCTT00005002418|protein_coding|6/44||||1672|599|200|V/A|gTt/gCt|||1|||	C|missense_variant|MODERATE|USP9X|ENSFCTG00005000907|Transcript|ENSFCTT00005002429|protein_coding|7/45||||878|599|200|V/A|gTt/gCt|||1|||	C|missense_variant|MODERATE|USP9X|ENSFCTG00005000907|Transcript|ENSFCTT00005002439|protein_coding|5/44||||757|599|200|V/A|gTt/gCt|||1|||
X	36239416	C	T	0/1	T|missense_variant|MODERATE|USP9X|ENSFCTG00005000907|Transcript|ENSFCTT00005002391|protein_coding|6/45||||1707|634|212|P/S|Cca/Tca|||1|||	T|missense_variant|MODERATE|USP9X|ENSFCTG00005000907|Transcript|ENSFCTT00005002393|protein_coding|6/44||||1707|634|212|P/S|Cca/Tca|||1|||	T|missense_variant|MODERATE|USP9X|ENSFCTG00005000907|Transcript|ENSFCTT00005002405|protein_coding|6/44||||1707|634|212|P/S|Cca/Tca|||1|||	T|missense_variant|MODERATE|USP9X|ENSFCTG00005000907|Transcript|ENSFCTT00005002418|protein_coding|6/44||||1707|634|212|P/S|Cca/Tca|||1|||	T|missense_variant|MODERATE|USP9X|ENSFCTG00005000907|Transcript|ENSFCTT00005002429|protein_coding|7/45||||913|634|212|P/S|Cca/Tca|||1|||	T|missense_variant|MODERATE|USP9X|ENSFCTG00005000907|Transcript|ENSFCTT00005002439|protein_coding|5/44||||792|634|212|P/S|Cca/Tca|||1|||
X	36241659	C	A	0/1	A|missense_variant|MODERATE|USP9X|ENSFCTG00005000907|Transcript|ENSFCTT00005002391|protein_coding|7/45||||1746|673|225|L/I|Ctc/Atc|||1|||	A|missense_variant|MODERATE|USP9X|ENSFCTG00005000907|Transcript|ENSFCTT00005002393|protein_coding|7/44||||1746|673|225|L/I|Ctc/Atc|||1|||	A|missense_variant|MODERATE|USP9X|ENSFCTG00005000907|Transcript|ENSFCTT00005002405|protein_coding|7/44||||1746|673|225|L/I|Ctc/Atc|||1|||	A|missense_variant|MODERATE|USP9X|ENSFCTG00005000907|Transcript|ENSFCTT00005002418|protein_coding|7/44||||1746|673|225|L/I|Ctc/Atc|||1|||	A|missense_variant|MODERATE|USP9X|ENSFCTG00005000907|Transcript|ENSFCTT00005002429|protein_coding|8/45||||952|673|225|L/I|Ctc/Atc|||1|||	A|missense_variant|MODERATE|USP9X|ENSFCTG00005000907|Transcript|ENSFCTT00005002439|protein_coding|6/44||||831|673|225|L/I|Ctc/Atc|||1|||
X	36241729	A	G	0/1	G|missense_variant|MODERATE|USP9X|ENSFCTG00005000907|Transcript|ENSFCTT00005002391|protein_coding|7/45||||1816|743|248|N/S|aAt/aGt|||1|||	G|missense_variant|MODERATE|USP9X|ENSFCTG00005000907|Transcript|ENSFCTT00005002393|protein_coding|7/44||||1816|743|248|N/S|aAt/aGt|||1|||	G|missense_variant|MODERATE|USP9X|ENSFCTG00005000907|Transcript|ENSFCTT00005002405|protein_coding|7/44||||1816|743|248|N/S|aAt/aGt|||1|||	G|missense_variant|MODERATE|USP9X|ENSFCTG00005000907|Transcript|ENSFCTT00005002418|protein_coding|7/44||||1816|743|248|N/S|aAt/aGt|||1|||	G|missense_variant|MODERATE|USP9X|ENSFCTG00005000907|Transcript|ENSFCTT00005002429|protein_coding|8/45||||1022|743|248|N/S|aAt/aGt|||1|||	G|missense_variant|MODERATE|USP9X|ENSFCTG00005000907|Transcript|ENSFCTT00005002439|protein_coding|6/44||||901|743|248|N/S|aAt/aGt|||1|||
X	36241979	C	G	0/1	G|missense_variant|MODERATE|USP9X|ENSFCTG00005000907|Transcript|ENSFCTT00005002391|protein_coding|8/45||||1873|800|267|T/S|aCt/aGt|||1|||	G|missense_variant|MODERATE|USP9X|ENSFCTG00005000907|Transcript|ENSFCTT00005002393|protein_coding|8/44||||1873|800|267|T/S|aCt/aGt|||1|||	G|missense_variant|MODERATE|USP9X|ENSFCTG00005000907|Transcript|ENSFCTT00005002405|protein_coding|8/44||||1873|800|267|T/S|aCt/aGt|||1|||	G|missense_variant|MODERATE|USP9X|ENSFCTG00005000907|Transcript|ENSFCTT00005002418|protein_coding|8/44||||1873|800|267|T/S|aCt/aGt|||1|||	G|missense_variant|MODERATE|USP9X|ENSFCTG00005000907|Transcript|ENSFCTT00005002429|protein_coding|9/45||||1079|800|267|T/S|aCt/aGt|||1|||	G|missense_variant|MODERATE|USP9X|ENSFCTG00005000907|Transcript|ENSFCTT00005002439|protein_coding|7/44||||958|800|267|T/S|aCt/aGt|||1|||
X	36241982	T	A	0/1	A|missense_variant|MODERATE|USP9X|ENSFCTG00005000907|Transcript|ENSFCTT00005002391|protein_coding|8/45||||1876|803|268|L/H|cTt/cAt|||1|||	A|missense_variant|MODERATE|USP9X|ENSFCTG00005000907|Transcript|ENSFCTT00005002393|protein_coding|8/44||||1876|803|268|L/H|cTt/cAt|||1|||	A|missense_variant|MODERATE|USP9X|ENSFCTG00005000907|Transcript|ENSFCTT00005002405|protein_coding|8/44||||1876|803|268|L/H|cTt/cAt|||1|||	A|missense_variant|MODERATE|USP9X|ENSFCTG00005000907|Transcript|ENSFCTT00005002418|protein_coding|8/44||||1876|803|268|L/H|cTt/cAt|||1|||	A|missense_variant|MODERATE|USP9X|ENSFCTG00005000907|Transcript|ENSFCTT00005002429|protein_coding|9/45||||1082|803|268|L/H|cTt/cAt|||1|||	A|missense_variant|MODERATE|USP9X|ENSFCTG00005000907|Transcript|ENSFCTT00005002439|protein_coding|7/44||||961|803|268|L/H|cTt/cAt|||1|||
X	36242005	C	A	0/1	A|missense_variant|MODERATE|USP9X|ENSFCTG00005000907|Transcript|ENSFCTT00005002391|protein_coding|8/45||||1899|826|276|L/I|Ctt/Att|||1|||	A|missense_variant|MODERATE|USP9X|ENSFCTG00005000907|Transcript|ENSFCTT00005002393|protein_coding|8/44||||1899|826|276|L/I|Ctt/Att|||1|||	A|missense_variant|MODERATE|USP9X|ENSFCTG00005000907|Transcript|ENSFCTT00005002405|protein_coding|8/44||||1899|826|276|L/I|Ctt/Att|||1|||	A|missense_variant|MODERATE|USP9X|ENSFCTG00005000907|Transcript|ENSFCTT00005002418|protein_coding|8/44||||1899|826|276|L/I|Ctt/Att|||1|||	A|missense_variant|MODERATE|USP9X|ENSFCTG00005000907|Transcript|ENSFCTT00005002429|protein_coding|9/45||||1105|826|276|L/I|Ctt/Att|||1|||	A|missense_variant|MODERATE|USP9X|ENSFCTG00005000907|Transcript|ENSFCTT00005002439|protein_coding|7/44||||984|826|276|L/I|Ctt/Att|||1|||
X	36242022	G	A	0/1	A|missense_variant|MODERATE|USP9X|ENSFCTG00005000907|Transcript|ENSFCTT00005002391|protein_coding|8/45||||1916|843|281|M/I|atG/atA|||1|||	A|missense_variant|MODERATE|USP9X|ENSFCTG00005000907|Transcript|ENSFCTT00005002393|protein_coding|8/44||||1916|843|281|M/I|atG/atA|||1|||	A|missense_variant|MODERATE|USP9X|ENSFCTG00005000907|Transcript|ENSFCTT00005002405|protein_coding|8/44||||1916|843|281|M/I|atG/atA|||1|||	A|missense_variant|MODERATE|USP9X|ENSFCTG00005000907|Transcript|ENSFCTT00005002418|protein_coding|8/44||||1916|843|281|M/I|atG/atA|||1|||	A|missense_variant|MODERATE|USP9X|ENSFCTG00005000907|Transcript|ENSFCTT00005002429|protein_coding|9/45||||1122|843|281|M/I|atG/atA|||1|||	A|missense_variant|MODERATE|USP9X|ENSFCTG00005000907|Transcript|ENSFCTT00005002439|protein_coding|7/44||||1001|843|281|M/I|atG/atA|||1|||
X	36242031	T	G	0/1	G|missense_variant|MODERATE|USP9X|ENSFCTG00005000907|Transcript|ENSFCTT00005002391|protein_coding|8/45||||1925|852|284|H/Q|caT/caG|||1|||	G|missense_variant|MODERATE|USP9X|ENSFCTG00005000907|Transcript|ENSFCTT00005002393|protein_coding|8/44||||1925|852|284|H/Q|caT/caG|||1|||	G|missense_variant|MODERATE|USP9X|ENSFCTG00005000907|Transcript|ENSFCTT00005002405|protein_coding|8/44||||1925|852|284|H/Q|caT/caG|||1|||	G|missense_variant|MODERATE|USP9X|ENSFCTG00005000907|Transcript|ENSFCTT00005002418|protein_coding|8/44||||1925|852|284|H/Q|caT/caG|||1|||	G|missense_variant|MODERATE|USP9X|ENSFCTG00005000907|Transcript|ENSFCTT00005002429|protein_coding|9/45||||1131|852|284|H/Q|caT/caG|||1|||	G|missense_variant|MODERATE|USP9X|ENSFCTG00005000907|Transcript|ENSFCTT00005002439|protein_coding|7/44||||1010|852|284|H/Q|caT/caG|||1|||
X	36242083	G	A	0/1	A|missense_variant|MODERATE|USP9X|ENSFCTG00005000907|Transcript|ENSFCTT00005002391|protein_coding|8/45||||1977|904|302|A/T|Gcc/Acc|||1|||	A|missense_variant|MODERATE|USP9X|ENSFCTG00005000907|Transcript|ENSFCTT00005002393|protein_coding|8/44||||1977|904|302|A/T|Gcc/Acc|||1|||	A|missense_variant|MODERATE|USP9X|ENSFCTG00005000907|Transcript|ENSFCTT00005002405|protein_coding|8/44||||1977|904|302|A/T|Gcc/Acc|||1|||	A|missense_variant|MODERATE|USP9X|ENSFCTG00005000907|Transcript|ENSFCTT00005002418|protein_coding|8/44||||1977|904|302|A/T|Gcc/Acc|||1|||	A|missense_variant|MODERATE|USP9X|ENSFCTG00005000907|Transcript|ENSFCTT00005002429|protein_coding|9/45||||1183|904|302|A/T|Gcc/Acc|||1|||	A|missense_variant|MODERATE|USP9X|ENSFCTG00005000907|Transcript|ENSFCTT00005002439|protein_coding|7/44||||1062|904|302|A/T|Gcc/Acc|||1|||
X	36242140	G	A	0/1	A|missense_variant|MODERATE|USP9X|ENSFCTG00005000907|Transcript|ENSFCTT00005002391|protein_coding|8/45||||2034|961|321|V/I|Gtc/Atc|||1|||	A|missense_variant|MODERATE|USP9X|ENSFCTG00005000907|Transcript|ENSFCTT00005002393|protein_coding|8/44||||2034|961|321|V/I|Gtc/Atc|||1|||	A|missense_variant|MODERATE|USP9X|ENSFCTG00005000907|Transcript|ENSFCTT00005002405|protein_coding|8/44||||2034|961|321|V/I|Gtc/Atc|||1|||	A|missense_variant|MODERATE|USP9X|ENSFCTG00005000907|Transcript|ENSFCTT00005002418|protein_coding|8/44||||2034|961|321|V/I|Gtc/Atc|||1|||	A|missense_variant|MODERATE|USP9X|ENSFCTG00005000907|Transcript|ENSFCTT00005002429|protein_coding|9/45||||1240|961|321|V/I|Gtc/Atc|||1|||	A|missense_variant|MODERATE|USP9X|ENSFCTG00005000907|Transcript|ENSFCTT00005002439|protein_coding|7/44||||1119|961|321|V/I|Gtc/Atc|||1|||
X	36242153	A	G	0/1	G|missense_variant|MODERATE|USP9X|ENSFCTG00005000907|Transcript|ENSFCTT00005002391|protein_coding|8/45||||2047|974|325|E/G|gAa/gGa|||1|||	G|missense_variant|MODERATE|USP9X|ENSFCTG00005000907|Transcript|ENSFCTT00005002393|protein_coding|8/44||||2047|974|325|E/G|gAa/gGa|||1|||	G|missense_variant|MODERATE|USP9X|ENSFCTG00005000907|Transcript|ENSFCTT00005002405|protein_coding|8/44||||2047|974|325|E/G|gAa/gGa|||1|||	G|missense_variant|MODERATE|USP9X|ENSFCTG00005000907|Transcript|ENSFCTT00005002418|protein_coding|8/44||||2047|974|325|E/G|gAa/gGa|||1|||	G|missense_variant|MODERATE|USP9X|ENSFCTG00005000907|Transcript|ENSFCTT00005002429|protein_coding|9/45||||1253|974|325|E/G|gAa/gGa|||1|||	G|missense_variant|MODERATE|USP9X|ENSFCTG00005000907|Transcript|ENSFCTT00005002439|protein_coding|7/44||||1132|974|325|E/G|gAa/gGa|||1|||
X	36242327	G	A	0/1	A|missense_variant|MODERATE|USP9X|ENSFCTG00005000907|Transcript|ENSFCTT00005002391|protein_coding|9/45||||2145|1072|358|V/I|Gtt/Att|||1|||	A|missense_variant|MODERATE|USP9X|ENSFCTG00005000907|Transcript|ENSFCTT00005002393|protein_coding|9/44||||2145|1072|358|V/I|Gtt/Att|||1|||	A|missense_variant|MODERATE|USP9X|ENSFCTG00005000907|Transcript|ENSFCTT00005002405|protein_coding|9/44||||2145|1072|358|V/I|Gtt/Att|||1|||	A|missense_variant|MODERATE|USP9X|ENSFCTG00005000907|Transcript|ENSFCTT00005002418|protein_coding|9/44||||2145|1072|358|V/I|Gtt/Att|||1|||	A|missense_variant|MODERATE|USP9X|ENSFCTG00005000907|Transcript|ENSFCTT00005002429|protein_coding|10/45||||1351|1072|358|V/I|Gtt/Att|||1|||	A|missense_variant|MODERATE|USP9X|ENSFCTG00005000907|Transcript|ENSFCTT00005002439|protein_coding|8/44||||1230|1072|358|V/I|Gtt/Att|||1|||
X	36242355	A	G	0/1	G|missense_variant|MODERATE|USP9X|ENSFCTG00005000907|Transcript|ENSFCTT00005002391|protein_coding|9/45||||2173|1100|367|Y/C|tAc/tGc|||1|||	G|missense_variant|MODERATE|USP9X|ENSFCTG00005000907|Transcript|ENSFCTT00005002393|protein_coding|9/44||||2173|1100|367|Y/C|tAc/tGc|||1|||	G|missense_variant|MODERATE|USP9X|ENSFCTG00005000907|Transcript|ENSFCTT00005002405|protein_coding|9/44||||2173|1100|367|Y/C|tAc/tGc|||1|||	G|missense_variant|MODERATE|USP9X|ENSFCTG00005000907|Transcript|ENSFCTT00005002418|protein_coding|9/44||||2173|1100|367|Y/C|tAc/tGc|||1|||	G|missense_variant|MODERATE|USP9X|ENSFCTG00005000907|Transcript|ENSFCTT00005002429|protein_coding|10/45||||1379|1100|367|Y/C|tAc/tGc|||1|||	G|missense_variant|MODERATE|USP9X|ENSFCTG00005000907|Transcript|ENSFCTT00005002439|protein_coding|8/44||||1258|1100|367|Y/C|tAc/tGc|||1|||
X	36244229	G	A	0/1	A|missense_variant|MODERATE|USP9X|ENSFCTG00005000907|Transcript|ENSFCTT00005002391|protein_coding|10/45||||2379|1306|436|A/T|Gca/Aca|||1|||	A|missense_variant|MODERATE|USP9X|ENSFCTG00005000907|Transcript|ENSFCTT00005002393|protein_coding|10/44||||2379|1306|436|A/T|Gca/Aca|||1|||	A|missense_variant|MODERATE|USP9X|ENSFCTG00005000907|Transcript|ENSFCTT00005002405|protein_coding|10/44||||2379|1306|436|A/T|Gca/Aca|||1|||	A|missense_variant|MODERATE|USP9X|ENSFCTG00005000907|Transcript|ENSFCTT00005002418|protein_coding|10/44||||2379|1306|436|A/T|Gca/Aca|||1|||	A|missense_variant|MODERATE|USP9X|ENSFCTG00005000907|Transcript|ENSFCTT00005002429|protein_coding|11/45||||1585|1306|436|A/T|Gca/Aca|||1|||	A|missense_variant|MODERATE|USP9X|ENSFCTG00005000907|Transcript|ENSFCTT00005002439|protein_coding|9/44||||1464|1306|436|A/T|Gca/Aca|||1|||
X	36252488	C	T	0/1	T|missense_variant|MODERATE|USP9X|ENSFCTG00005000907|Transcript|ENSFCTT00005002391|protein_coding|14/45||||2844|1771|591|R/C|Cgt/Tgt|||1|||	T|missense_variant|MODERATE|USP9X|ENSFCTG00005000907|Transcript|ENSFCTT00005002393|protein_coding|14/44||||2844|1771|591|R/C|Cgt/Tgt|||1|||	T|missense_variant|MODERATE|USP9X|ENSFCTG00005000907|Transcript|ENSFCTT00005002405|protein_coding|14/44||||2844|1771|591|R/C|Cgt/Tgt|||1|||	T|missense_variant|MODERATE|USP9X|ENSFCTG00005000907|Transcript|ENSFCTT00005002418|protein_coding|14/44||||2844|1771|591|R/C|Cgt/Tgt|||1|||	T|missense_variant|MODERATE|USP9X|ENSFCTG00005000907|Transcript|ENSFCTT00005002429|protein_coding|15/45||||2050|1771|591|R/C|Cgt/Tgt|||1|||	T|missense_variant|MODERATE|USP9X|ENSFCTG00005000907|Transcript|ENSFCTT00005002439|protein_coding|13/44||||1929|1771|591|R/C|Cgt/Tgt|||1|||
X	36252605	G	A	0/1	A|missense_variant|MODERATE|USP9X|ENSFCTG00005000907|Transcript|ENSFCTT00005002391|protein_coding|14/45||||2961|1888|630|E/K|Gaa/Aaa|||1|||	A|missense_variant|MODERATE|USP9X|ENSFCTG00005000907|Transcript|ENSFCTT00005002393|protein_coding|14/44||||2961|1888|630|E/K|Gaa/Aaa|||1|||	A|missense_variant|MODERATE|USP9X|ENSFCTG00005000907|Transcript|ENSFCTT00005002405|protein_coding|14/44||||2961|1888|630|E/K|Gaa/Aaa|||1|||	A|missense_variant|MODERATE|USP9X|ENSFCTG00005000907|Transcript|ENSFCTT00005002418|protein_coding|14/44||||2961|1888|630|E/K|Gaa/Aaa|||1|||	A|missense_variant|MODERATE|USP9X|ENSFCTG00005000907|Transcript|ENSFCTT00005002429|protein_coding|15/45||||2167|1888|630|E/K|Gaa/Aaa|||1|||	A|missense_variant|MODERATE|USP9X|ENSFCTG00005000907|Transcript|ENSFCTT00005002439|protein_coding|13/44||||2046|1888|630|E/K|Gaa/Aaa|||1|||
X	36252607	A	T	0/1	T|missense_variant|MODERATE|USP9X|ENSFCTG00005000907|Transcript|ENSFCTT00005002391|protein_coding|14/45||||2963|1890|630|E/D|gaA/gaT|||1|||	T|missense_variant|MODERATE|USP9X|ENSFCTG00005000907|Transcript|ENSFCTT00005002393|protein_coding|14/44||||2963|1890|630|E/D|gaA/gaT|||1|||	T|missense_variant|MODERATE|USP9X|ENSFCTG00005000907|Transcript|ENSFCTT00005002405|protein_coding|14/44||||2963|1890|630|E/D|gaA/gaT|||1|||	T|missense_variant|MODERATE|USP9X|ENSFCTG00005000907|Transcript|ENSFCTT00005002418|protein_coding|14/44||||2963|1890|630|E/D|gaA/gaT|||1|||	T|missense_variant|MODERATE|USP9X|ENSFCTG00005000907|Transcript|ENSFCTT00005002429|protein_coding|15/45||||2169|1890|630|E/D|gaA/gaT|||1|||	T|missense_variant|MODERATE|USP9X|ENSFCTG00005000907|Transcript|ENSFCTT00005002439|protein_coding|13/44||||2048|1890|630|E/D|gaA/gaT|||1|||
X	36252609	G	A	0/1	A|missense_variant|MODERATE|USP9X|ENSFCTG00005000907|Transcript|ENSFCTT00005002391|protein_coding|14/45||||2965|1892|631|S/N|aGc/aAc|||1|||	A|missense_variant|MODERATE|USP9X|ENSFCTG00005000907|Transcript|ENSFCTT00005002393|protein_coding|14/44||||2965|1892|631|S/N|aGc/aAc|||1|||	A|missense_variant|MODERATE|USP9X|ENSFCTG00005000907|Transcript|ENSFCTT00005002405|protein_coding|14/44||||2965|1892|631|S/N|aGc/aAc|||1|||	A|missense_variant|MODERATE|USP9X|ENSFCTG00005000907|Transcript|ENSFCTT00005002418|protein_coding|14/44||||2965|1892|631|S/N|aGc/aAc|||1|||	A|missense_variant|MODERATE|USP9X|ENSFCTG00005000907|Transcript|ENSFCTT00005002429|protein_coding|15/45||||2171|1892|631|S/N|aGc/aAc|||1|||	A|missense_variant|MODERATE|USP9X|ENSFCTG00005000907|Transcript|ENSFCTT00005002439|protein_coding|13/44||||2050|1892|631|S/N|aGc/aAc|||1|||
X	36252613	G	T	0/1	T|missense_variant|MODERATE|USP9X|ENSFCTG00005000907|Transcript|ENSFCTT00005002391|protein_coding|14/45||||2969|1896|632|M/I|atG/atT|||1|||	T|missense_variant|MODERATE|USP9X|ENSFCTG00005000907|Transcript|ENSFCTT00005002393|protein_coding|14/44||||2969|1896|632|M/I|atG/atT|||1|||	T|missense_variant|MODERATE|USP9X|ENSFCTG00005000907|Transcript|ENSFCTT00005002405|protein_coding|14/44||||2969|1896|632|M/I|atG/atT|||1|||	T|missense_variant|MODERATE|USP9X|ENSFCTG00005000907|Transcript|ENSFCTT00005002418|protein_coding|14/44||||2969|1896|632|M/I|atG/atT|||1|||	T|missense_variant|MODERATE|USP9X|ENSFCTG00005000907|Transcript|ENSFCTT00005002429|protein_coding|15/45||||2175|1896|632|M/I|atG/atT|||1|||	T|missense_variant|MODERATE|USP9X|ENSFCTG00005000907|Transcript|ENSFCTT00005002439|protein_coding|13/44||||2054|1896|632|M/I|atG/atT|||1|||
X	36266988	A	G	0/1	G|missense_variant|MODERATE|USP9X|ENSFCTG00005000907|Transcript|ENSFCTT00005002391|protein_coding|16/45||||3301|2228|743|K/R|aAa/aGa|||1|||	G|missense_variant|MODERATE|USP9X|ENSFCTG00005000907|Transcript|ENSFCTT00005002393|protein_coding|16/44||||3301|2228|743|K/R|aAa/aGa|||1|||	G|missense_variant|MODERATE|USP9X|ENSFCTG00005000907|Transcript|ENSFCTT00005002405|protein_coding|16/44||||3301|2228|743|K/R|aAa/aGa|||1|||	G|missense_variant|MODERATE|USP9X|ENSFCTG00005000907|Transcript|ENSFCTT00005002418|protein_coding|16/44||||3301|2228|743|K/R|aAa/aGa|||1|||	G|missense_variant|MODERATE|USP9X|ENSFCTG00005000907|Transcript|ENSFCTT00005002429|protein_coding|17/45||||2507|2228|743|K/R|aAa/aGa|||1|||	G|missense_variant|MODERATE|USP9X|ENSFCTG00005000907|Transcript|ENSFCTT00005002439|protein_coding|15/44||||2386|2228|743|K/R|aAa/aGa|||1|||
X	36270085	G	GAT	0/1	AT|frameshift_variant|HIGH|USP9X|ENSFCTG00005000907|Transcript|ENSFCTT00005002391|protein_coding|18/45||||3570-3571|2497-2498|833|D/DX|gac/gATac|||1|||	AT|frameshift_variant|HIGH|USP9X|ENSFCTG00005000907|Transcript|ENSFCTT00005002393|protein_coding|18/44||||3570-3571|2497-2498|833|D/DX|gac/gATac|||1|||	AT|frameshift_variant|HIGH|USP9X|ENSFCTG00005000907|Transcript|ENSFCTT00005002405|protein_coding|18/44||||3570-3571|2497-2498|833|D/DX|gac/gATac|||1|||	AT|frameshift_variant|HIGH|USP9X|ENSFCTG00005000907|Transcript|ENSFCTT00005002418|protein_coding|18/44||||3570-3571|2497-2498|833|D/DX|gac/gATac|||1|||	AT|frameshift_variant|HIGH|USP9X|ENSFCTG00005000907|Transcript|ENSFCTT00005002429|protein_coding|19/45||||2776-2777|2497-2498|833|D/DX|gac/gATac|||1|||	AT|frameshift_variant|HIGH|USP9X|ENSFCTG00005000907|Transcript|ENSFCTT00005002439|protein_coding|17/44||||2655-2656|2497-2498|833|D/DX|gac/gATac|||1|||
X	36270089	CGT	C	0/1	-|frameshift_variant|HIGH|USP9X|ENSFCTG00005000907|Transcript|ENSFCTT00005002391|protein_coding|18/45||||3575-3576|2502-2503|834-835|TL/TX|acGTtg/actg|||1|||	-|frameshift_variant|HIGH|USP9X|ENSFCTG00005000907|Transcript|ENSFCTT00005002393|protein_coding|18/44||||3575-3576|2502-2503|834-835|TL/TX|acGTtg/actg|||1|||	-|frameshift_variant|HIGH|USP9X|ENSFCTG00005000907|Transcript|ENSFCTT00005002405|protein_coding|18/44||||3575-3576|2502-2503|834-835|TL/TX|acGTtg/actg|||1|||	-|frameshift_variant|HIGH|USP9X|ENSFCTG00005000907|Transcript|ENSFCTT00005002418|protein_coding|18/44||||3575-3576|2502-2503|834-835|TL/TX|acGTtg/actg|||1|||	-|frameshift_variant|HIGH|USP9X|ENSFCTG00005000907|Transcript|ENSFCTT00005002429|protein_coding|19/45||||2781-2782|2502-2503|834-835|TL/TX|acGTtg/actg|||1|||	-|frameshift_variant|HIGH|USP9X|ENSFCTG00005000907|Transcript|ENSFCTT00005002439|protein_coding|17/44||||2660-2661|2502-2503|834-835|TL/TX|acGTtg/actg|||1|||
X	36270112	A	G	0/1	G|missense_variant|MODERATE|USP9X|ENSFCTG00005000907|Transcript|ENSFCTT00005002391|protein_coding|18/45||||3597|2524|842|K/E|Aaa/Gaa|||1|||	G|missense_variant|MODERATE|USP9X|ENSFCTG00005000907|Transcript|ENSFCTT00005002393|protein_coding|18/44||||3597|2524|842|K/E|Aaa/Gaa|||1|||	G|missense_variant|MODERATE|USP9X|ENSFCTG00005000907|Transcript|ENSFCTT00005002405|protein_coding|18/44||||3597|2524|842|K/E|Aaa/Gaa|||1|||	G|missense_variant|MODERATE|USP9X|ENSFCTG00005000907|Transcript|ENSFCTT00005002418|protein_coding|18/44||||3597|2524|842|K/E|Aaa/Gaa|||1|||	G|missense_variant|MODERATE|USP9X|ENSFCTG00005000907|Transcript|ENSFCTT00005002429|protein_coding|19/45||||2803|2524|842|K/E|Aaa/Gaa|||1|||	G|missense_variant|MODERATE|USP9X|ENSFCTG00005000907|Transcript|ENSFCTT00005002439|protein_coding|17/44||||2682|2524|842|K/E|Aaa/Gaa|||1|||
X	36270145	G	A	0/1	A|missense_variant|MODERATE|USP9X|ENSFCTG00005000907|Transcript|ENSFCTT00005002391|protein_coding|18/45||||3630|2557|853|V/I|Gtt/Att|||1|||	A|missense_variant|MODERATE|USP9X|ENSFCTG00005000907|Transcript|ENSFCTT00005002393|protein_coding|18/44||||3630|2557|853|V/I|Gtt/Att|||1|||	A|missense_variant|MODERATE|USP9X|ENSFCTG00005000907|Transcript|ENSFCTT00005002405|protein_coding|18/44||||3630|2557|853|V/I|Gtt/Att|||1|||	A|missense_variant|MODERATE|USP9X|ENSFCTG00005000907|Transcript|ENSFCTT00005002418|protein_coding|18/44||||3630|2557|853|V/I|Gtt/Att|||1|||	A|missense_variant|MODERATE|USP9X|ENSFCTG00005000907|Transcript|ENSFCTT00005002429|protein_coding|19/45||||2836|2557|853|V/I|Gtt/Att|||1|||	A|missense_variant|MODERATE|USP9X|ENSFCTG00005000907|Transcript|ENSFCTT00005002439|protein_coding|17/44||||2715|2557|853|V/I|Gtt/Att|||1|||
X	36271859	G	T	0/1	T|missense_variant|MODERATE|USP9X|ENSFCTG00005000907|Transcript|ENSFCTT00005002391|protein_coding|20/45||||4059|2986|996|G/W|Ggg/Tgg|||1|||	T|missense_variant|MODERATE|USP9X|ENSFCTG00005000907|Transcript|ENSFCTT00005002393|protein_coding|20/44||||4059|2986|996|G/W|Ggg/Tgg|||1|||	T|missense_variant|MODERATE|USP9X|ENSFCTG00005000907|Transcript|ENSFCTT00005002405|protein_coding|20/44||||4059|2986|996|G/W|Ggg/Tgg|||1|||	T|missense_variant|MODERATE|USP9X|ENSFCTG00005000907|Transcript|ENSFCTT00005002418|protein_coding|20/44||||4059|2986|996|G/W|Ggg/Tgg|||1|||	T|missense_variant|MODERATE|USP9X|ENSFCTG00005000907|Transcript|ENSFCTT00005002429|protein_coding|21/45||||3265|2986|996|G/W|Ggg/Tgg|||1|||	T|missense_variant|MODERATE|USP9X|ENSFCTG00005000907|Transcript|ENSFCTT00005002439|protein_coding|19/44||||3144|2986|996|G/W|Ggg/Tgg|||1|||
X	36273107	T	G	0/1	G|missense_variant|MODERATE|USP9X|ENSFCTG00005000907|Transcript|ENSFCTT00005002391|protein_coding|21/45||||4143|3070|1024|S/A|Tct/Gct|||1|||	G|missense_variant|MODERATE|USP9X|ENSFCTG00005000907|Transcript|ENSFCTT00005002393|protein_coding|21/44||||4143|3070|1024|S/A|Tct/Gct|||1|||	G|missense_variant|MODERATE|USP9X|ENSFCTG00005000907|Transcript|ENSFCTT00005002405|protein_coding|21/44||||4143|3070|1024|S/A|Tct/Gct|||1|||	G|missense_variant|MODERATE|USP9X|ENSFCTG00005000907|Transcript|ENSFCTT00005002418|protein_coding|21/44||||4143|3070|1024|S/A|Tct/Gct|||1|||	G|missense_variant|MODERATE|USP9X|ENSFCTG00005000907|Transcript|ENSFCTT00005002429|protein_coding|22/45||||3349|3070|1024|S/A|Tct/Gct|||1|||	G|missense_variant|MODERATE|USP9X|ENSFCTG00005000907|Transcript|ENSFCTT00005002439|protein_coding|20/44||||3228|3070|1024|S/A|Tct/Gct|||1|||
X	36273137	A	T	0/1	T|missense_variant|MODERATE|USP9X|ENSFCTG00005000907|Transcript|ENSFCTT00005002391|protein_coding|21/45||||4173|3100|1034|S/C|Agc/Tgc|||1|||	T|missense_variant|MODERATE|USP9X|ENSFCTG00005000907|Transcript|ENSFCTT00005002393|protein_coding|21/44||||4173|3100|1034|S/C|Agc/Tgc|||1|||	T|missense_variant|MODERATE|USP9X|ENSFCTG00005000907|Transcript|ENSFCTT00005002405|protein_coding|21/44||||4173|3100|1034|S/C|Agc/Tgc|||1|||	T|missense_variant|MODERATE|USP9X|ENSFCTG00005000907|Transcript|ENSFCTT00005002418|protein_coding|21/44||||4173|3100|1034|S/C|Agc/Tgc|||1|||	T|missense_variant|MODERATE|USP9X|ENSFCTG00005000907|Transcript|ENSFCTT00005002429|protein_coding|22/45||||3379|3100|1034|S/C|Agc/Tgc|||1|||	T|missense_variant|MODERATE|USP9X|ENSFCTG00005000907|Transcript|ENSFCTT00005002439|protein_coding|20/44||||3258|3100|1034|S/C|Agc/Tgc|||1|||
X	36273152	C	T	0/1	T|missense_variant|MODERATE|USP9X|ENSFCTG00005000907|Transcript|ENSFCTT00005002391|protein_coding|21/45||||4188|3115|1039|P/S|Cca/Tca|||1|||	T|missense_variant|MODERATE|USP9X|ENSFCTG00005000907|Transcript|ENSFCTT00005002393|protein_coding|21/44||||4188|3115|1039|P/S|Cca/Tca|||1|||	T|missense_variant|MODERATE|USP9X|ENSFCTG00005000907|Transcript|ENSFCTT00005002405|protein_coding|21/44||||4188|3115|1039|P/S|Cca/Tca|||1|||	T|missense_variant|MODERATE|USP9X|ENSFCTG00005000907|Transcript|ENSFCTT00005002418|protein_coding|21/44||||4188|3115|1039|P/S|Cca/Tca|||1|||	T|missense_variant|MODERATE|USP9X|ENSFCTG00005000907|Transcript|ENSFCTT00005002429|protein_coding|22/45||||3394|3115|1039|P/S|Cca/Tca|||1|||	T|missense_variant|MODERATE|USP9X|ENSFCTG00005000907|Transcript|ENSFCTT00005002439|protein_coding|20/44||||3273|3115|1039|P/S|Cca/Tca|||1|||
X	36273155	C	T	0/1	T|missense_variant|MODERATE|USP9X|ENSFCTG00005000907|Transcript|ENSFCTT00005002391|protein_coding|21/45||||4191|3118|1040|P/S|Cct/Tct|||1|||	T|missense_variant|MODERATE|USP9X|ENSFCTG00005000907|Transcript|ENSFCTT00005002393|protein_coding|21/44||||4191|3118|1040|P/S|Cct/Tct|||1|||	T|missense_variant|MODERATE|USP9X|ENSFCTG00005000907|Transcript|ENSFCTT00005002405|protein_coding|21/44||||4191|3118|1040|P/S|Cct/Tct|||1|||	T|missense_variant|MODERATE|USP9X|ENSFCTG00005000907|Transcript|ENSFCTT00005002418|protein_coding|21/44||||4191|3118|1040|P/S|Cct/Tct|||1|||	T|missense_variant|MODERATE|USP9X|ENSFCTG00005000907|Transcript|ENSFCTT00005002429|protein_coding|22/45||||3397|3118|1040|P/S|Cct/Tct|||1|||	T|missense_variant|MODERATE|USP9X|ENSFCTG00005000907|Transcript|ENSFCTT00005002439|protein_coding|20/44||||3276|3118|1040|P/S|Cct/Tct|||1|||
X	36273176	G	A	0/1	A|missense_variant|MODERATE|USP9X|ENSFCTG00005000907|Transcript|ENSFCTT00005002391|protein_coding|21/45||||4212|3139|1047|V/I|Gta/Ata|||1|||	A|missense_variant|MODERATE|USP9X|ENSFCTG00005000907|Transcript|ENSFCTT00005002393|protein_coding|21/44||||4212|3139|1047|V/I|Gta/Ata|||1|||	A|missense_variant|MODERATE|USP9X|ENSFCTG00005000907|Transcript|ENSFCTT00005002405|protein_coding|21/44||||4212|3139|1047|V/I|Gta/Ata|||1|||	A|missense_variant|MODERATE|USP9X|ENSFCTG00005000907|Transcript|ENSFCTT00005002418|protein_coding|21/44||||4212|3139|1047|V/I|Gta/Ata|||1|||	A|missense_variant|MODERATE|USP9X|ENSFCTG00005000907|Transcript|ENSFCTT00005002429|protein_coding|22/45||||3418|3139|1047|V/I|Gta/Ata|||1|||	A|missense_variant|MODERATE|USP9X|ENSFCTG00005000907|Transcript|ENSFCTT00005002439|protein_coding|20/44||||3297|3139|1047|V/I|Gta/Ata|||1|||
X	36280951	A	G	0/1	G|missense_variant|MODERATE|USP9X|ENSFCTG00005000907|Transcript|ENSFCTT00005002391|protein_coding|22/45||||4248|3175|1059|I/V|Ata/Gta|||1|||	G|missense_variant|MODERATE|USP9X|ENSFCTG00005000907|Transcript|ENSFCTT00005002393|protein_coding|22/44||||4248|3175|1059|I/V|Ata/Gta|||1|||	G|missense_variant|MODERATE|USP9X|ENSFCTG00005000907|Transcript|ENSFCTT00005002405|protein_coding|22/44||||4248|3175|1059|I/V|Ata/Gta|||1|||	G|missense_variant|MODERATE|USP9X|ENSFCTG00005000907|Transcript|ENSFCTT00005002418|protein_coding|22/44||||4248|3175|1059|I/V|Ata/Gta|||1|||	G|missense_variant|MODERATE|USP9X|ENSFCTG00005000907|Transcript|ENSFCTT00005002429|protein_coding|23/45||||3454|3175|1059|I/V|Ata/Gta|||1|||	G|missense_variant|MODERATE|USP9X|ENSFCTG00005000907|Transcript|ENSFCTT00005002439|protein_coding|21/44||||3333|3175|1059|I/V|Ata/Gta|||1|||
X	36280964	G	A	0/1	A|missense_variant|MODERATE|USP9X|ENSFCTG00005000907|Transcript|ENSFCTT00005002391|protein_coding|22/45||||4261|3188|1063|R/K|aGa/aAa|||1|||	A|missense_variant|MODERATE|USP9X|ENSFCTG00005000907|Transcript|ENSFCTT00005002393|protein_coding|22/44||||4261|3188|1063|R/K|aGa/aAa|||1|||	A|missense_variant|MODERATE|USP9X|ENSFCTG00005000907|Transcript|ENSFCTT00005002405|protein_coding|22/44||||4261|3188|1063|R/K|aGa/aAa|||1|||	A|missense_variant|MODERATE|USP9X|ENSFCTG00005000907|Transcript|ENSFCTT00005002418|protein_coding|22/44||||4261|3188|1063|R/K|aGa/aAa|||1|||	A|missense_variant|MODERATE|USP9X|ENSFCTG00005000907|Transcript|ENSFCTT00005002429|protein_coding|23/45||||3467|3188|1063|R/K|aGa/aAa|||1|||	A|missense_variant|MODERATE|USP9X|ENSFCTG00005000907|Transcript|ENSFCTT00005002439|protein_coding|21/44||||3346|3188|1063|R/K|aGa/aAa|||1|||
X	36280969	A	G	0/1	G|missense_variant|MODERATE|USP9X|ENSFCTG00005000907|Transcript|ENSFCTT00005002391|protein_coding|22/45||||4266|3193|1065|I/V|Att/Gtt|||1|||	G|missense_variant|MODERATE|USP9X|ENSFCTG00005000907|Transcript|ENSFCTT00005002393|protein_coding|22/44||||4266|3193|1065|I/V|Att/Gtt|||1|||	G|missense_variant|MODERATE|USP9X|ENSFCTG00005000907|Transcript|ENSFCTT00005002405|protein_coding|22/44||||4266|3193|1065|I/V|Att/Gtt|||1|||	G|missense_variant|MODERATE|USP9X|ENSFCTG00005000907|Transcript|ENSFCTT00005002418|protein_coding|22/44||||4266|3193|1065|I/V|Att/Gtt|||1|||	G|missense_variant|MODERATE|USP9X|ENSFCTG00005000907|Transcript|ENSFCTT00005002429|protein_coding|23/45||||3472|3193|1065|I/V|Att/Gtt|||1|||	G|missense_variant|MODERATE|USP9X|ENSFCTG00005000907|Transcript|ENSFCTT00005002439|protein_coding|21/44||||3351|3193|1065|I/V|Att/Gtt|||1|||
X	36280981	C	T	0/1	T|missense_variant|MODERATE|USP9X|ENSFCTG00005000907|Transcript|ENSFCTT00005002391|protein_coding|22/45||||4278|3205|1069|H/Y|Cat/Tat|||1|||	T|missense_variant|MODERATE|USP9X|ENSFCTG00005000907|Transcript|ENSFCTT00005002393|protein_coding|22/44||||4278|3205|1069|H/Y|Cat/Tat|||1|||	T|missense_variant|MODERATE|USP9X|ENSFCTG00005000907|Transcript|ENSFCTT00005002405|protein_coding|22/44||||4278|3205|1069|H/Y|Cat/Tat|||1|||	T|missense_variant|MODERATE|USP9X|ENSFCTG00005000907|Transcript|ENSFCTT00005002418|protein_coding|22/44||||4278|3205|1069|H/Y|Cat/Tat|||1|||	T|missense_variant|MODERATE|USP9X|ENSFCTG00005000907|Transcript|ENSFCTT00005002429|protein_coding|23/45||||3484|3205|1069|H/Y|Cat/Tat|||1|||	T|missense_variant|MODERATE|USP9X|ENSFCTG00005000907|Transcript|ENSFCTT00005002439|protein_coding|21/44||||3363|3205|1069|H/Y|Cat/Tat|||1|||
X	36281000	G	A	0/1	A|missense_variant|MODERATE|USP9X|ENSFCTG00005000907|Transcript|ENSFCTT00005002391|protein_coding|22/45||||4297|3224|1075|S/N|aGc/aAc|||1|||	A|missense_variant|MODERATE|USP9X|ENSFCTG00005000907|Transcript|ENSFCTT00005002393|protein_coding|22/44||||4297|3224|1075|S/N|aGc/aAc|||1|||	A|missense_variant|MODERATE|USP9X|ENSFCTG00005000907|Transcript|ENSFCTT00005002405|protein_coding|22/44||||4297|3224|1075|S/N|aGc/aAc|||1|||	A|missense_variant|MODERATE|USP9X|ENSFCTG00005000907|Transcript|ENSFCTT00005002418|protein_coding|22/44||||4297|3224|1075|S/N|aGc/aAc|||1|||	A|missense_variant|MODERATE|USP9X|ENSFCTG00005000907|Transcript|ENSFCTT00005002429|protein_coding|23/45||||3503|3224|1075|S/N|aGc/aAc|||1|||	A|missense_variant|MODERATE|USP9X|ENSFCTG00005000907|Transcript|ENSFCTT00005002439|protein_coding|21/44||||3382|3224|1075|S/N|aGc/aAc|||1|||
X	36281003	G	A	0/1	A|missense_variant|MODERATE|USP9X|ENSFCTG00005000907|Transcript|ENSFCTT00005002391|protein_coding|22/45||||4300|3227|1076|S/N|aGc/aAc|||1|||	A|missense_variant|MODERATE|USP9X|ENSFCTG00005000907|Transcript|ENSFCTT00005002393|protein_coding|22/44||||4300|3227|1076|S/N|aGc/aAc|||1|||	A|missense_variant|MODERATE|USP9X|ENSFCTG00005000907|Transcript|ENSFCTT00005002405|protein_coding|22/44||||4300|3227|1076|S/N|aGc/aAc|||1|||	A|missense_variant|MODERATE|USP9X|ENSFCTG00005000907|Transcript|ENSFCTT00005002418|protein_coding|22/44||||4300|3227|1076|S/N|aGc/aAc|||1|||	A|missense_variant|MODERATE|USP9X|ENSFCTG00005000907|Transcript|ENSFCTT00005002429|protein_coding|23/45||||3506|3227|1076|S/N|aGc/aAc|||1|||	A|missense_variant|MODERATE|USP9X|ENSFCTG00005000907|Transcript|ENSFCTT00005002439|protein_coding|21/44||||3385|3227|1076|S/N|aGc/aAc|||1|||
X	36281008	A	G	0/1	G|missense_variant|MODERATE|USP9X|ENSFCTG00005000907|Transcript|ENSFCTT00005002391|protein_coding|22/45||||4305|3232|1078|S/G|Agt/Ggt|||1|||	G|missense_variant|MODERATE|USP9X|ENSFCTG00005000907|Transcript|ENSFCTT00005002393|protein_coding|22/44||||4305|3232|1078|S/G|Agt/Ggt|||1|||	G|missense_variant|MODERATE|USP9X|ENSFCTG00005000907|Transcript|ENSFCTT00005002405|protein_coding|22/44||||4305|3232|1078|S/G|Agt/Ggt|||1|||	G|missense_variant|MODERATE|USP9X|ENSFCTG00005000907|Transcript|ENSFCTT00005002418|protein_coding|22/44||||4305|3232|1078|S/G|Agt/Ggt|||1|||	G|missense_variant|MODERATE|USP9X|ENSFCTG00005000907|Transcript|ENSFCTT00005002429|protein_coding|23/45||||3511|3232|1078|S/G|Agt/Ggt|||1|||	G|missense_variant|MODERATE|USP9X|ENSFCTG00005000907|Transcript|ENSFCTT00005002439|protein_coding|21/44||||3390|3232|1078|S/G|Agt/Ggt|||1|||
X	36281010	T	A	0/1	A|missense_variant|MODERATE|USP9X|ENSFCTG00005000907|Transcript|ENSFCTT00005002391|protein_coding|22/45||||4307|3234|1078|S/R|agT/agA|||1|||	A|missense_variant|MODERATE|USP9X|ENSFCTG00005000907|Transcript|ENSFCTT00005002393|protein_coding|22/44||||4307|3234|1078|S/R|agT/agA|||1|||	A|missense_variant|MODERATE|USP9X|ENSFCTG00005000907|Transcript|ENSFCTT00005002405|protein_coding|22/44||||4307|3234|1078|S/R|agT/agA|||1|||	A|missense_variant|MODERATE|USP9X|ENSFCTG00005000907|Transcript|ENSFCTT00005002418|protein_coding|22/44||||4307|3234|1078|S/R|agT/agA|||1|||	A|missense_variant|MODERATE|USP9X|ENSFCTG00005000907|Transcript|ENSFCTT00005002429|protein_coding|23/45||||3513|3234|1078|S/R|agT/agA|||1|||	A|missense_variant|MODERATE|USP9X|ENSFCTG00005000907|Transcript|ENSFCTT00005002439|protein_coding|21/44||||3392|3234|1078|S/R|agT/agA|||1|||
X	36281011	C	T	0/1	T|missense_variant|MODERATE|USP9X|ENSFCTG00005000907|Transcript|ENSFCTT00005002391|protein_coding|22/45||||4308|3235|1079|P/S|Cca/Tca|||1|||	T|missense_variant|MODERATE|USP9X|ENSFCTG00005000907|Transcript|ENSFCTT00005002393|protein_coding|22/44||||4308|3235|1079|P/S|Cca/Tca|||1|||	T|missense_variant|MODERATE|USP9X|ENSFCTG00005000907|Transcript|ENSFCTT00005002405|protein_coding|22/44||||4308|3235|1079|P/S|Cca/Tca|||1|||	T|missense_variant|MODERATE|USP9X|ENSFCTG00005000907|Transcript|ENSFCTT00005002418|protein_coding|22/44||||4308|3235|1079|P/S|Cca/Tca|||1|||	T|missense_variant|MODERATE|USP9X|ENSFCTG00005000907|Transcript|ENSFCTT00005002429|protein_coding|23/45||||3514|3235|1079|P/S|Cca/Tca|||1|||	T|missense_variant|MODERATE|USP9X|ENSFCTG00005000907|Transcript|ENSFCTT00005002439|protein_coding|21/44||||3393|3235|1079|P/S|Cca/Tca|||1|||
X	36281026	C	A	0/1	A|missense_variant|MODERATE|USP9X|ENSFCTG00005000907|Transcript|ENSFCTT00005002391|protein_coding|22/45||||4323|3250|1084|L/I|Ctt/Att|||1|||	A|missense_variant|MODERATE|USP9X|ENSFCTG00005000907|Transcript|ENSFCTT00005002393|protein_coding|22/44||||4323|3250|1084|L/I|Ctt/Att|||1|||	A|missense_variant|MODERATE|USP9X|ENSFCTG00005000907|Transcript|ENSFCTT00005002405|protein_coding|22/44||||4323|3250|1084|L/I|Ctt/Att|||1|||	A|missense_variant|MODERATE|USP9X|ENSFCTG00005000907|Transcript|ENSFCTT00005002418|protein_coding|22/44||||4323|3250|1084|L/I|Ctt/Att|||1|||	A|missense_variant|MODERATE|USP9X|ENSFCTG00005000907|Transcript|ENSFCTT00005002429|protein_coding|23/45||||3529|3250|1084|L/I|Ctt/Att|||1|||	A|missense_variant|MODERATE|USP9X|ENSFCTG00005000907|Transcript|ENSFCTT00005002439|protein_coding|21/44||||3408|3250|1084|L/I|Ctt/Att|||1|||
X	36281032	T	C	0/1	C|missense_variant|MODERATE|USP9X|ENSFCTG00005000907|Transcript|ENSFCTT00005002391|protein_coding|22/45||||4329|3256|1086|F/L|Ttt/Ctt|||1|||	C|missense_variant|MODERATE|USP9X|ENSFCTG00005000907|Transcript|ENSFCTT00005002393|protein_coding|22/44||||4329|3256|1086|F/L|Ttt/Ctt|||1|||	C|missense_variant|MODERATE|USP9X|ENSFCTG00005000907|Transcript|ENSFCTT00005002405|protein_coding|22/44||||4329|3256|1086|F/L|Ttt/Ctt|||1|||	C|missense_variant|MODERATE|USP9X|ENSFCTG00005000907|Transcript|ENSFCTT00005002418|protein_coding|22/44||||4329|3256|1086|F/L|Ttt/Ctt|||1|||	C|missense_variant|MODERATE|USP9X|ENSFCTG00005000907|Transcript|ENSFCTT00005002429|protein_coding|23/45||||3535|3256|1086|F/L|Ttt/Ctt|||1|||	C|missense_variant|MODERATE|USP9X|ENSFCTG00005000907|Transcript|ENSFCTT00005002439|protein_coding|21/44||||3414|3256|1086|F/L|Ttt/Ctt|||1|||
X	36281295	C	A	0/1	A|missense_variant|MODERATE|USP9X|ENSFCTG00005000907|Transcript|ENSFCTT00005002391|protein_coding|23/45||||4402|3329|1110|P/H|cCt/cAt|||1|||	A|missense_variant|MODERATE|USP9X|ENSFCTG00005000907|Transcript|ENSFCTT00005002393|protein_coding|23/44||||4402|3329|1110|P/H|cCt/cAt|||1|||	A|missense_variant|MODERATE|USP9X|ENSFCTG00005000907|Transcript|ENSFCTT00005002405|protein_coding|23/44||||4402|3329|1110|P/H|cCt/cAt|||1|||	A|missense_variant|MODERATE|USP9X|ENSFCTG00005000907|Transcript|ENSFCTT00005002418|protein_coding|23/44||||4402|3329|1110|P/H|cCt/cAt|||1|||	A|missense_variant|MODERATE|USP9X|ENSFCTG00005000907|Transcript|ENSFCTT00005002429|protein_coding|24/45||||3608|3329|1110|P/H|cCt/cAt|||1|||	A|missense_variant|MODERATE|USP9X|ENSFCTG00005000907|Transcript|ENSFCTT00005002439|protein_coding|22/44||||3487|3329|1110|P/H|cCt/cAt|||1|||
X	36283795	G	A	0/1	A|missense_variant|MODERATE|USP9X|ENSFCTG00005000907|Transcript|ENSFCTT00005002391|protein_coding|24/45||||4687|3614|1205|S/N|aGt/aAt|||1|||	A|missense_variant|MODERATE|USP9X|ENSFCTG00005000907|Transcript|ENSFCTT00005002393|protein_coding|24/44||||4687|3614|1205|S/N|aGt/aAt|||1|||	A|missense_variant|MODERATE|USP9X|ENSFCTG00005000907|Transcript|ENSFCTT00005002405|protein_coding|24/44||||4687|3614|1205|S/N|aGt/aAt|||1|||	A|missense_variant|MODERATE|USP9X|ENSFCTG00005000907|Transcript|ENSFCTT00005002418|protein_coding|24/44||||4687|3614|1205|S/N|aGt/aAt|||1|||	A|missense_variant|MODERATE|USP9X|ENSFCTG00005000907|Transcript|ENSFCTT00005002429|protein_coding|25/45||||3893|3614|1205|S/N|aGt/aAt|||1|||	A|missense_variant|MODERATE|USP9X|ENSFCTG00005000907|Transcript|ENSFCTT00005002439|protein_coding|23/44||||3772|3614|1205|S/N|aGt/aAt|||1|||
X	36283807	G	T	0/1	T|missense_variant|MODERATE|USP9X|ENSFCTG00005000907|Transcript|ENSFCTT00005002391|protein_coding|24/45||||4699|3626|1209|S/I|aGc/aTc|||1|||	T|missense_variant|MODERATE|USP9X|ENSFCTG00005000907|Transcript|ENSFCTT00005002393|protein_coding|24/44||||4699|3626|1209|S/I|aGc/aTc|||1|||	T|missense_variant|MODERATE|USP9X|ENSFCTG00005000907|Transcript|ENSFCTT00005002405|protein_coding|24/44||||4699|3626|1209|S/I|aGc/aTc|||1|||	T|missense_variant|MODERATE|USP9X|ENSFCTG00005000907|Transcript|ENSFCTT00005002418|protein_coding|24/44||||4699|3626|1209|S/I|aGc/aTc|||1|||	T|missense_variant|MODERATE|USP9X|ENSFCTG00005000907|Transcript|ENSFCTT00005002429|protein_coding|25/45||||3905|3626|1209|S/I|aGc/aTc|||1|||	T|missense_variant|MODERATE|USP9X|ENSFCTG00005000907|Transcript|ENSFCTT00005002439|protein_coding|23/44||||3784|3626|1209|S/I|aGc/aTc|||1|||
X	36283833	A	G	0/1	G|missense_variant|MODERATE|USP9X|ENSFCTG00005000907|Transcript|ENSFCTT00005002391|protein_coding|24/45||||4725|3652|1218|M/V|Atg/Gtg|||1|||	G|missense_variant|MODERATE|USP9X|ENSFCTG00005000907|Transcript|ENSFCTT00005002393|protein_coding|24/44||||4725|3652|1218|M/V|Atg/Gtg|||1|||	G|missense_variant|MODERATE|USP9X|ENSFCTG00005000907|Transcript|ENSFCTT00005002405|protein_coding|24/44||||4725|3652|1218|M/V|Atg/Gtg|||1|||	G|missense_variant|MODERATE|USP9X|ENSFCTG00005000907|Transcript|ENSFCTT00005002418|protein_coding|24/44||||4725|3652|1218|M/V|Atg/Gtg|||1|||	G|missense_variant|MODERATE|USP9X|ENSFCTG00005000907|Transcript|ENSFCTT00005002429|protein_coding|25/45||||3931|3652|1218|M/V|Atg/Gtg|||1|||	G|missense_variant|MODERATE|USP9X|ENSFCTG00005000907|Transcript|ENSFCTT00005002439|protein_coding|23/44||||3810|3652|1218|M/V|Atg/Gtg|||1|||
X	36284814	T	C	0/1	C|missense_variant|MODERATE|USP9X|ENSFCTG00005000907|Transcript|ENSFCTT00005002391|protein_coding|25/45||||4795|3722|1241|I/T|aTt/aCt|||1|||	C|missense_variant|MODERATE|USP9X|ENSFCTG00005000907|Transcript|ENSFCTT00005002393|protein_coding|25/44||||4795|3722|1241|I/T|aTt/aCt|||1|||	C|missense_variant|MODERATE|USP9X|ENSFCTG00005000907|Transcript|ENSFCTT00005002405|protein_coding|25/44||||4795|3722|1241|I/T|aTt/aCt|||1|||	C|missense_variant|MODERATE|USP9X|ENSFCTG00005000907|Transcript|ENSFCTT00005002418|protein_coding|25/44||||4795|3722|1241|I/T|aTt/aCt|||1|||	C|missense_variant|MODERATE|USP9X|ENSFCTG00005000907|Transcript|ENSFCTT00005002429|protein_coding|26/45||||4001|3722|1241|I/T|aTt/aCt|||1|||	C|missense_variant|MODERATE|USP9X|ENSFCTG00005000907|Transcript|ENSFCTT00005002439|protein_coding|24/44||||3880|3722|1241|I/T|aTt/aCt|||1|||
X	36284870	C	G	0/1	G|missense_variant|MODERATE|USP9X|ENSFCTG00005000907|Transcript|ENSFCTT00005002391|protein_coding|25/45||||4851|3778|1260|Q/E|Cag/Gag|||1|||	G|missense_variant|MODERATE|USP9X|ENSFCTG00005000907|Transcript|ENSFCTT00005002393|protein_coding|25/44||||4851|3778|1260|Q/E|Cag/Gag|||1|||	G|missense_variant|MODERATE|USP9X|ENSFCTG00005000907|Transcript|ENSFCTT00005002405|protein_coding|25/44||||4851|3778|1260|Q/E|Cag/Gag|||1|||	G|missense_variant|MODERATE|USP9X|ENSFCTG00005000907|Transcript|ENSFCTT00005002418|protein_coding|25/44||||4851|3778|1260|Q/E|Cag/Gag|||1|||	G|missense_variant|MODERATE|USP9X|ENSFCTG00005000907|Transcript|ENSFCTT00005002429|protein_coding|26/45||||4057|3778|1260|Q/E|Cag/Gag|||1|||	G|missense_variant|MODERATE|USP9X|ENSFCTG00005000907|Transcript|ENSFCTT00005002439|protein_coding|24/44||||3936|3778|1260|Q/E|Cag/Gag|||1|||
X	36284906	A	G	0/1	G|missense_variant|MODERATE|USP9X|ENSFCTG00005000907|Transcript|ENSFCTT00005002391|protein_coding|25/45||||4887|3814|1272|I/V|Att/Gtt|||1|||	G|missense_variant|MODERATE|USP9X|ENSFCTG00005000907|Transcript|ENSFCTT00005002393|protein_coding|25/44||||4887|3814|1272|I/V|Att/Gtt|||1|||	G|missense_variant|MODERATE|USP9X|ENSFCTG00005000907|Transcript|ENSFCTT00005002405|protein_coding|25/44||||4887|3814|1272|I/V|Att/Gtt|||1|||	G|missense_variant|MODERATE|USP9X|ENSFCTG00005000907|Transcript|ENSFCTT00005002418|protein_coding|25/44||||4887|3814|1272|I/V|Att/Gtt|||1|||	G|missense_variant|MODERATE|USP9X|ENSFCTG00005000907|Transcript|ENSFCTT00005002429|protein_coding|26/45||||4093|3814|1272|I/V|Att/Gtt|||1|||	G|missense_variant|MODERATE|USP9X|ENSFCTG00005000907|Transcript|ENSFCTT00005002439|protein_coding|24/44||||3972|3814|1272|I/V|Att/Gtt|||1|||
X	36284908	T	G	0/1	G|missense_variant|MODERATE|USP9X|ENSFCTG00005000907|Transcript|ENSFCTT00005002391|protein_coding|25/45||||4889|3816|1272|I/M|atT/atG|||1|||	G|missense_variant|MODERATE|USP9X|ENSFCTG00005000907|Transcript|ENSFCTT00005002393|protein_coding|25/44||||4889|3816|1272|I/M|atT/atG|||1|||	G|missense_variant|MODERATE|USP9X|ENSFCTG00005000907|Transcript|ENSFCTT00005002405|protein_coding|25/44||||4889|3816|1272|I/M|atT/atG|||1|||	G|missense_variant|MODERATE|USP9X|ENSFCTG00005000907|Transcript|ENSFCTT00005002418|protein_coding|25/44||||4889|3816|1272|I/M|atT/atG|||1|||	G|missense_variant|MODERATE|USP9X|ENSFCTG00005000907|Transcript|ENSFCTT00005002429|protein_coding|26/45||||4095|3816|1272|I/M|atT/atG|||1|||	G|missense_variant|MODERATE|USP9X|ENSFCTG00005000907|Transcript|ENSFCTT00005002439|protein_coding|24/44||||3974|3816|1272|I/M|atT/atG|||1|||
X	36286155	C	A	0/1	A|missense_variant|MODERATE|USP9X|ENSFCTG00005000907|Transcript|ENSFCTT00005002391|protein_coding|26/45||||4922|3849|1283|D/E|gaC/gaA|||1|||	A|missense_variant|MODERATE|USP9X|ENSFCTG00005000907|Transcript|ENSFCTT00005002393|protein_coding|26/44||||4922|3849|1283|D/E|gaC/gaA|||1|||	A|missense_variant|MODERATE|USP9X|ENSFCTG00005000907|Transcript|ENSFCTT00005002405|protein_coding|26/44||||4922|3849|1283|D/E|gaC/gaA|||1|||	A|missense_variant|MODERATE|USP9X|ENSFCTG00005000907|Transcript|ENSFCTT00005002418|protein_coding|26/44||||4922|3849|1283|D/E|gaC/gaA|||1|||	A|missense_variant|MODERATE|USP9X|ENSFCTG00005000907|Transcript|ENSFCTT00005002429|protein_coding|27/45||||4128|3849|1283|D/E|gaC/gaA|||1|||	A|missense_variant|MODERATE|USP9X|ENSFCTG00005000907|Transcript|ENSFCTT00005002439|protein_coding|25/44||||4007|3849|1283|D/E|gaC/gaA|||1|||
X	36286292	A	C	0/1	C|missense_variant|MODERATE|USP9X|ENSFCTG00005000907|Transcript|ENSFCTT00005002391|protein_coding|26/45||||5059|3986|1329|H/P|cAc/cCc|||1|||	C|missense_variant|MODERATE|USP9X|ENSFCTG00005000907|Transcript|ENSFCTT00005002393|protein_coding|26/44||||5059|3986|1329|H/P|cAc/cCc|||1|||	C|missense_variant|MODERATE|USP9X|ENSFCTG00005000907|Transcript|ENSFCTT00005002405|protein_coding|26/44||||5059|3986|1329|H/P|cAc/cCc|||1|||	C|missense_variant|MODERATE|USP9X|ENSFCTG00005000907|Transcript|ENSFCTT00005002418|protein_coding|26/44||||5059|3986|1329|H/P|cAc/cCc|||1|||	C|missense_variant|MODERATE|USP9X|ENSFCTG00005000907|Transcript|ENSFCTT00005002429|protein_coding|27/45||||4265|3986|1329|H/P|cAc/cCc|||1|||	C|missense_variant|MODERATE|USP9X|ENSFCTG00005000907|Transcript|ENSFCTT00005002439|protein_coding|25/44||||4144|3986|1329|H/P|cAc/cCc|||1|||
X	36292765	C	G	0/1	G|missense_variant|MODERATE|USP9X|ENSFCTG00005000907|Transcript|ENSFCTT00005002391|protein_coding|28/45||||5194|4121|1374|A/G|gCt/gGt|||1|||	G|missense_variant|MODERATE|USP9X|ENSFCTG00005000907|Transcript|ENSFCTT00005002393|protein_coding|28/44||||5194|4121|1374|A/G|gCt/gGt|||1|||	G|missense_variant|MODERATE|USP9X|ENSFCTG00005000907|Transcript|ENSFCTT00005002405|protein_coding|28/44||||5194|4121|1374|A/G|gCt/gGt|||1|||	G|missense_variant|MODERATE|USP9X|ENSFCTG00005000907|Transcript|ENSFCTT00005002418|protein_coding|28/44||||5194|4121|1374|A/G|gCt/gGt|||1|||	G|missense_variant|MODERATE|USP9X|ENSFCTG00005000907|Transcript|ENSFCTT00005002429|protein_coding|29/45||||4400|4121|1374|A/G|gCt/gGt|||1|||	G|missense_variant|MODERATE|USP9X|ENSFCTG00005000907|Transcript|ENSFCTT00005002439|protein_coding|27/44||||4279|4121|1374|A/G|gCt/gGt|||1|||
X	36292836	A	G	0/1	G|missense_variant|MODERATE|USP9X|ENSFCTG00005000907|Transcript|ENSFCTT00005002391|protein_coding|28/45||||5265|4192|1398|I/V|Ata/Gta|||1|||	G|missense_variant|MODERATE|USP9X|ENSFCTG00005000907|Transcript|ENSFCTT00005002393|protein_coding|28/44||||5265|4192|1398|I/V|Ata/Gta|||1|||	G|missense_variant|MODERATE|USP9X|ENSFCTG00005000907|Transcript|ENSFCTT00005002405|protein_coding|28/44||||5265|4192|1398|I/V|Ata/Gta|||1|||	G|missense_variant|MODERATE|USP9X|ENSFCTG00005000907|Transcript|ENSFCTT00005002418|protein_coding|28/44||||5265|4192|1398|I/V|Ata/Gta|||1|||	G|missense_variant|MODERATE|USP9X|ENSFCTG00005000907|Transcript|ENSFCTT00005002429|protein_coding|29/45||||4471|4192|1398|I/V|Ata/Gta|||1|||	G|missense_variant|MODERATE|USP9X|ENSFCTG00005000907|Transcript|ENSFCTT00005002439|protein_coding|27/44||||4350|4192|1398|I/V|Ata/Gta|||1|||
X	36292864	A	G	0/1	G|missense_variant|MODERATE|USP9X|ENSFCTG00005000907|Transcript|ENSFCTT00005002391|protein_coding|28/45||||5293|4220|1407|N/S|aAt/aGt|||1|||	G|missense_variant|MODERATE|USP9X|ENSFCTG00005000907|Transcript|ENSFCTT00005002393|protein_coding|28/44||||5293|4220|1407|N/S|aAt/aGt|||1|||	G|missense_variant|MODERATE|USP9X|ENSFCTG00005000907|Transcript|ENSFCTT00005002405|protein_coding|28/44||||5293|4220|1407|N/S|aAt/aGt|||1|||	G|missense_variant|MODERATE|USP9X|ENSFCTG00005000907|Transcript|ENSFCTT00005002418|protein_coding|28/44||||5293|4220|1407|N/S|aAt/aGt|||1|||	G|missense_variant|MODERATE|USP9X|ENSFCTG00005000907|Transcript|ENSFCTT00005002429|protein_coding|29/45||||4499|4220|1407|N/S|aAt/aGt|||1|||	G|missense_variant|MODERATE|USP9X|ENSFCTG00005000907|Transcript|ENSFCTT00005002439|protein_coding|27/44||||4378|4220|1407|N/S|aAt/aGt|||1|||
X	36292881	A	C	0/1	C|missense_variant|MODERATE|USP9X|ENSFCTG00005000907|Transcript|ENSFCTT00005002391|protein_coding|28/45||||5310|4237|1413|K/Q|Aaa/Caa|||1|||	C|missense_variant|MODERATE|USP9X|ENSFCTG00005000907|Transcript|ENSFCTT00005002393|protein_coding|28/44||||5310|4237|1413|K/Q|Aaa/Caa|||1|||	C|missense_variant|MODERATE|USP9X|ENSFCTG00005000907|Transcript|ENSFCTT00005002405|protein_coding|28/44||||5310|4237|1413|K/Q|Aaa/Caa|||1|||	C|missense_variant|MODERATE|USP9X|ENSFCTG00005000907|Transcript|ENSFCTT00005002418|protein_coding|28/44||||5310|4237|1413|K/Q|Aaa/Caa|||1|||	C|missense_variant|MODERATE|USP9X|ENSFCTG00005000907|Transcript|ENSFCTT00005002429|protein_coding|29/45||||4516|4237|1413|K/Q|Aaa/Caa|||1|||	C|missense_variant|MODERATE|USP9X|ENSFCTG00005000907|Transcript|ENSFCTT00005002439|protein_coding|27/44||||4395|4237|1413|K/Q|Aaa/Caa|||1|||
X	36297662	C	T	0/1	T|missense_variant|MODERATE|USP9X|ENSFCTG00005000907|Transcript|ENSFCTT00005002391|protein_coding|31/45||||5745|4672|1558|P/S|Cct/Tct|||1|||	T|missense_variant|MODERATE|USP9X|ENSFCTG00005000907|Transcript|ENSFCTT00005002393|protein_coding|30/44||||5598|4525|1509|P/S|Cct/Tct|||1|||	T|missense_variant|MODERATE|USP9X|ENSFCTG00005000907|Transcript|ENSFCTT00005002405|protein_coding|31/44||||5745|4672|1558|P/S|Cct/Tct|||1|||	T|missense_variant|MODERATE|USP9X|ENSFCTG00005000907|Transcript|ENSFCTT00005002418|protein_coding|31/44||||5745|4672|1558|P/S|Cct/Tct|||1|||	T|missense_variant|MODERATE|USP9X|ENSFCTG00005000907|Transcript|ENSFCTT00005002429|protein_coding|32/45||||4951|4672|1558|P/S|Cct/Tct|||1|||	T|missense_variant|MODERATE|USP9X|ENSFCTG00005000907|Transcript|ENSFCTT00005002439|protein_coding|30/44||||4830|4672|1558|P/S|Cct/Tct|||1|||
X	36297755	G	A	0/1	A|missense_variant|MODERATE|USP9X|ENSFCTG00005000907|Transcript|ENSFCTT00005002391|protein_coding|31/45||||5838|4765|1589|G/S|Ggt/Agt|||1|||	A|missense_variant|MODERATE|USP9X|ENSFCTG00005000907|Transcript|ENSFCTT00005002393|protein_coding|30/44||||5691|4618|1540|G/S|Ggt/Agt|||1|||	A|missense_variant|MODERATE|USP9X|ENSFCTG00005000907|Transcript|ENSFCTT00005002405|protein_coding|31/44||||5838|4765|1589|G/S|Ggt/Agt|||1|||	A|missense_variant|MODERATE|USP9X|ENSFCTG00005000907|Transcript|ENSFCTT00005002418|protein_coding|31/44||||5838|4765|1589|G/S|Ggt/Agt|||1|||	A|missense_variant|MODERATE|USP9X|ENSFCTG00005000907|Transcript|ENSFCTT00005002429|protein_coding|32/45||||5044|4765|1589|G/S|Ggt/Agt|||1|||	A|missense_variant|MODERATE|USP9X|ENSFCTG00005000907|Transcript|ENSFCTT00005002439|protein_coding|30/44||||4923|4765|1589|G/S|Ggt/Agt|||1|||
X	36297767	A	G	0/1	G|missense_variant|MODERATE|USP9X|ENSFCTG00005000907|Transcript|ENSFCTT00005002391|protein_coding|31/45||||5850|4777|1593|I/V|Att/Gtt|||1|||	G|missense_variant|MODERATE|USP9X|ENSFCTG00005000907|Transcript|ENSFCTT00005002393|protein_coding|30/44||||5703|4630|1544|I/V|Att/Gtt|||1|||	G|missense_variant|MODERATE|USP9X|ENSFCTG00005000907|Transcript|ENSFCTT00005002405|protein_coding|31/44||||5850|4777|1593|I/V|Att/Gtt|||1|||	G|missense_variant|MODERATE|USP9X|ENSFCTG00005000907|Transcript|ENSFCTT00005002418|protein_coding|31/44||||5850|4777|1593|I/V|Att/Gtt|||1|||	G|missense_variant|MODERATE|USP9X|ENSFCTG00005000907|Transcript|ENSFCTT00005002429|protein_coding|32/45||||5056|4777|1593|I/V|Att/Gtt|||1|||	G|missense_variant|MODERATE|USP9X|ENSFCTG00005000907|Transcript|ENSFCTT00005002439|protein_coding|30/44||||4935|4777|1593|I/V|Att/Gtt|||1|||
X	36297802	G	C	0/1	C|missense_variant|MODERATE|USP9X|ENSFCTG00005000907|Transcript|ENSFCTT00005002391|protein_coding|31/45||||5885|4812|1604|M/I|atG/atC|||1|||	C|missense_variant|MODERATE|USP9X|ENSFCTG00005000907|Transcript|ENSFCTT00005002393|protein_coding|30/44||||5738|4665|1555|M/I|atG/atC|||1|||	C|missense_variant|MODERATE|USP9X|ENSFCTG00005000907|Transcript|ENSFCTT00005002405|protein_coding|31/44||||5885|4812|1604|M/I|atG/atC|||1|||	C|missense_variant|MODERATE|USP9X|ENSFCTG00005000907|Transcript|ENSFCTT00005002418|protein_coding|31/44||||5885|4812|1604|M/I|atG/atC|||1|||	C|missense_variant|MODERATE|USP9X|ENSFCTG00005000907|Transcript|ENSFCTT00005002429|protein_coding|32/45||||5091|4812|1604|M/I|atG/atC|||1|||	C|missense_variant|MODERATE|USP9X|ENSFCTG00005000907|Transcript|ENSFCTT00005002439|protein_coding|30/44||||4970|4812|1604|M/I|atG/atC|||1|||
X	36297804	C	T	0/1	T|missense_variant|MODERATE|USP9X|ENSFCTG00005000907|Transcript|ENSFCTT00005002391|protein_coding|31/45||||5887|4814|1605|S/F|tCt/tTt|||1|||	T|missense_variant|MODERATE|USP9X|ENSFCTG00005000907|Transcript|ENSFCTT00005002393|protein_coding|30/44||||5740|4667|1556|S/F|tCt/tTt|||1|||	T|missense_variant|MODERATE|USP9X|ENSFCTG00005000907|Transcript|ENSFCTT00005002405|protein_coding|31/44||||5887|4814|1605|S/F|tCt/tTt|||1|||	T|missense_variant|MODERATE|USP9X|ENSFCTG00005000907|Transcript|ENSFCTT00005002418|protein_coding|31/44||||5887|4814|1605|S/F|tCt/tTt|||1|||	T|missense_variant|MODERATE|USP9X|ENSFCTG00005000907|Transcript|ENSFCTT00005002429|protein_coding|32/45||||5093|4814|1605|S/F|tCt/tTt|||1|||	T|missense_variant|MODERATE|USP9X|ENSFCTG00005000907|Transcript|ENSFCTT00005002439|protein_coding|30/44||||4972|4814|1605|S/F|tCt/tTt|||1|||
X	36300772	A	T	0/1	T|missense_variant|MODERATE|USP9X|ENSFCTG00005000907|Transcript|ENSFCTT00005002391|protein_coding|32/45||||5954|4881|1627|Q/H|caA/caT|||1|||	T|missense_variant|MODERATE|USP9X|ENSFCTG00005000907|Transcript|ENSFCTT00005002393|protein_coding|31/44||||5807|4734|1578|Q/H|caA/caT|||1|||	T|missense_variant|MODERATE|USP9X|ENSFCTG00005000907|Transcript|ENSFCTT00005002405|protein_coding|32/44||||5954|4881|1627|Q/H|caA/caT|||1|||	T|missense_variant|MODERATE|USP9X|ENSFCTG00005000907|Transcript|ENSFCTT00005002418|protein_coding|32/44||||5954|4881|1627|Q/H|caA/caT|||1|||	T|missense_variant|MODERATE|USP9X|ENSFCTG00005000907|Transcript|ENSFCTT00005002429|protein_coding|33/45||||5160|4881|1627|Q/H|caA/caT|||1|||	T|missense_variant|MODERATE|USP9X|ENSFCTG00005000907|Transcript|ENSFCTT00005002439|protein_coding|31/44||||5039|4881|1627|Q/H|caA/caT|||1|||
X	36300791	G	C	0/1	C|missense_variant|MODERATE|USP9X|ENSFCTG00005000907|Transcript|ENSFCTT00005002391|protein_coding|32/45||||5973|4900|1634|A/P|Gca/Cca|||1|||	C|missense_variant|MODERATE|USP9X|ENSFCTG00005000907|Transcript|ENSFCTT00005002393|protein_coding|31/44||||5826|4753|1585|A/P|Gca/Cca|||1|||	C|missense_variant|MODERATE|USP9X|ENSFCTG00005000907|Transcript|ENSFCTT00005002405|protein_coding|32/44||||5973|4900|1634|A/P|Gca/Cca|||1|||	C|missense_variant|MODERATE|USP9X|ENSFCTG00005000907|Transcript|ENSFCTT00005002418|protein_coding|32/44||||5973|4900|1634|A/P|Gca/Cca|||1|||	C|missense_variant|MODERATE|USP9X|ENSFCTG00005000907|Transcript|ENSFCTT00005002429|protein_coding|33/45||||5179|4900|1634|A/P|Gca/Cca|||1|||	C|missense_variant|MODERATE|USP9X|ENSFCTG00005000907|Transcript|ENSFCTT00005002439|protein_coding|31/44||||5058|4900|1634|A/P|Gca/Cca|||1|||
X	36300803	A	G	0/1	G|missense_variant|MODERATE|USP9X|ENSFCTG00005000907|Transcript|ENSFCTT00005002391|protein_coding|32/45||||5985|4912|1638|T/A|Aca/Gca|||1|||	G|missense_variant|MODERATE|USP9X|ENSFCTG00005000907|Transcript|ENSFCTT00005002393|protein_coding|31/44||||5838|4765|1589|T/A|Aca/Gca|||1|||	G|missense_variant|MODERATE|USP9X|ENSFCTG00005000907|Transcript|ENSFCTT00005002405|protein_coding|32/44||||5985|4912|1638|T/A|Aca/Gca|||1|||	G|missense_variant|MODERATE|USP9X|ENSFCTG00005000907|Transcript|ENSFCTT00005002418|protein_coding|32/44||||5985|4912|1638|T/A|Aca/Gca|||1|||	G|missense_variant|MODERATE|USP9X|ENSFCTG00005000907|Transcript|ENSFCTT00005002429|protein_coding|33/45||||5191|4912|1638|T/A|Aca/Gca|||1|||	G|missense_variant|MODERATE|USP9X|ENSFCTG00005000907|Transcript|ENSFCTT00005002439|protein_coding|31/44||||5070|4912|1638|T/A|Aca/Gca|||1|||
X	36300831	G	C	0/1	C|missense_variant|MODERATE|USP9X|ENSFCTG00005000907|Transcript|ENSFCTT00005002391|protein_coding|32/45||||6013|4940|1647|G/A|gGt/gCt|||1|||	C|missense_variant|MODERATE|USP9X|ENSFCTG00005000907|Transcript|ENSFCTT00005002393|protein_coding|31/44||||5866|4793|1598|G/A|gGt/gCt|||1|||	C|missense_variant|MODERATE|USP9X|ENSFCTG00005000907|Transcript|ENSFCTT00005002405|protein_coding|32/44||||6013|4940|1647|G/A|gGt/gCt|||1|||	C|missense_variant|MODERATE|USP9X|ENSFCTG00005000907|Transcript|ENSFCTT00005002418|protein_coding|32/44||||6013|4940|1647|G/A|gGt/gCt|||1|||	C|missense_variant|MODERATE|USP9X|ENSFCTG00005000907|Transcript|ENSFCTT00005002429|protein_coding|33/45||||5219|4940|1647|G/A|gGt/gCt|||1|||	C|missense_variant|MODERATE|USP9X|ENSFCTG00005000907|Transcript|ENSFCTT00005002439|protein_coding|31/44||||5098|4940|1647|G/A|gGt/gCt|||1|||
X	36305958	A	C	0/1	C|missense_variant|MODERATE|USP9X|ENSFCTG00005000907|Transcript|ENSFCTT00005002391|protein_coding|33/45||||6222|5149|1717|K/Q|Aaa/Caa|||1|||	C|missense_variant|MODERATE|USP9X|ENSFCTG00005000907|Transcript|ENSFCTT00005002393|protein_coding|32/44||||6075|5002|1668|K/Q|Aaa/Caa|||1|||	C|missense_variant|MODERATE|USP9X|ENSFCTG00005000907|Transcript|ENSFCTT00005002418|protein_coding|33/44||||6222|5149|1717|K/Q|Aaa/Caa|||1|||	C|missense_variant|MODERATE|USP9X|ENSFCTG00005000907|Transcript|ENSFCTT00005002429|protein_coding|34/45||||5428|5149|1717|K/Q|Aaa/Caa|||1|||	C|missense_variant|MODERATE|USP9X|ENSFCTG00005000907|Transcript|ENSFCTT00005002439|protein_coding|32/44||||5307|5149|1717|K/Q|Aaa/Caa|||1|||
X	36308690	G	A	0/1	A|missense_variant|MODERATE|USP9X|ENSFCTG00005000907|Transcript|ENSFCTT00005002391|protein_coding|34/45||||6360|5287|1763|V/I|Gtc/Atc|||1|||	A|missense_variant|MODERATE|USP9X|ENSFCTG00005000907|Transcript|ENSFCTT00005002393|protein_coding|33/44||||6213|5140|1714|V/I|Gtc/Atc|||1|||	A|missense_variant|MODERATE|USP9X|ENSFCTG00005000907|Transcript|ENSFCTT00005002405|protein_coding|33/44||||6186|5113|1705|V/I|Gtc/Atc|||1|||	A|missense_variant|MODERATE|USP9X|ENSFCTG00005000907|Transcript|ENSFCTT00005002418|protein_coding|34/44||||6360|5287|1763|V/I|Gtc/Atc|||1|||	A|missense_variant|MODERATE|USP9X|ENSFCTG00005000907|Transcript|ENSFCTT00005002429|protein_coding|35/45||||5566|5287|1763|V/I|Gtc/Atc|||1|||	A|missense_variant|MODERATE|USP9X|ENSFCTG00005000907|Transcript|ENSFCTT00005002439|protein_coding|33/44||||5445|5287|1763|V/I|Gtc/Atc|||1|||
X	36308727	A	G	0/1	G|missense_variant|MODERATE|USP9X|ENSFCTG00005000907|Transcript|ENSFCTT00005002391|protein_coding|34/45||||6397|5324|1775|H/R|cAt/cGt|||1|||	G|missense_variant|MODERATE|USP9X|ENSFCTG00005000907|Transcript|ENSFCTT00005002393|protein_coding|33/44||||6250|5177|1726|H/R|cAt/cGt|||1|||	G|missense_variant|MODERATE|USP9X|ENSFCTG00005000907|Transcript|ENSFCTT00005002405|protein_coding|33/44||||6223|5150|1717|H/R|cAt/cGt|||1|||	G|missense_variant|MODERATE|USP9X|ENSFCTG00005000907|Transcript|ENSFCTT00005002418|protein_coding|34/44||||6397|5324|1775|H/R|cAt/cGt|||1|||	G|missense_variant|MODERATE|USP9X|ENSFCTG00005000907|Transcript|ENSFCTT00005002429|protein_coding|35/45||||5603|5324|1775|H/R|cAt/cGt|||1|||	G|missense_variant|MODERATE|USP9X|ENSFCTG00005000907|Transcript|ENSFCTT00005002439|protein_coding|33/44||||5482|5324|1775|H/R|cAt/cGt|||1|||
X	36308728	T	A	0/1	A|missense_variant|MODERATE|USP9X|ENSFCTG00005000907|Transcript|ENSFCTT00005002391|protein_coding|34/45||||6398|5325|1775|H/Q|caT/caA|||1|||	A|missense_variant|MODERATE|USP9X|ENSFCTG00005000907|Transcript|ENSFCTT00005002393|protein_coding|33/44||||6251|5178|1726|H/Q|caT/caA|||1|||	A|missense_variant|MODERATE|USP9X|ENSFCTG00005000907|Transcript|ENSFCTT00005002405|protein_coding|33/44||||6224|5151|1717|H/Q|caT/caA|||1|||	A|missense_variant|MODERATE|USP9X|ENSFCTG00005000907|Transcript|ENSFCTT00005002418|protein_coding|34/44||||6398|5325|1775|H/Q|caT/caA|||1|||	A|missense_variant|MODERATE|USP9X|ENSFCTG00005000907|Transcript|ENSFCTT00005002429|protein_coding|35/45||||5604|5325|1775|H/Q|caT/caA|||1|||	A|missense_variant|MODERATE|USP9X|ENSFCTG00005000907|Transcript|ENSFCTT00005002439|protein_coding|33/44||||5483|5325|1775|H/Q|caT/caA|||1|||
X	36308741	A	G	0/1	G|missense_variant|MODERATE|USP9X|ENSFCTG00005000907|Transcript|ENSFCTT00005002391|protein_coding|34/45||||6411|5338|1780|N/D|Aat/Gat|||1|||	G|missense_variant|MODERATE|USP9X|ENSFCTG00005000907|Transcript|ENSFCTT00005002393|protein_coding|33/44||||6264|5191|1731|N/D|Aat/Gat|||1|||	G|missense_variant|MODERATE|USP9X|ENSFCTG00005000907|Transcript|ENSFCTT00005002405|protein_coding|33/44||||6237|5164|1722|N/D|Aat/Gat|||1|||	G|missense_variant|MODERATE|USP9X|ENSFCTG00005000907|Transcript|ENSFCTT00005002418|protein_coding|34/44||||6411|5338|1780|N/D|Aat/Gat|||1|||	G|missense_variant|MODERATE|USP9X|ENSFCTG00005000907|Transcript|ENSFCTT00005002429|protein_coding|35/45||||5617|5338|1780|N/D|Aat/Gat|||1|||	G|missense_variant|MODERATE|USP9X|ENSFCTG00005000907|Transcript|ENSFCTT00005002439|protein_coding|33/44||||5496|5338|1780|N/D|Aat/Gat|||1|||
X	36310366	G	A	0/1	A|missense_variant|MODERATE|USP9X|ENSFCTG00005000907|Transcript|ENSFCTT00005002391|protein_coding|35/45||||6895|5822|1941|R/H|cGc/cAc|||1|||	A|missense_variant|MODERATE|USP9X|ENSFCTG00005000907|Transcript|ENSFCTT00005002393|protein_coding|34/44||||6748|5675|1892|R/H|cGc/cAc|||1|||	A|missense_variant|MODERATE|USP9X|ENSFCTG00005000907|Transcript|ENSFCTT00005002405|protein_coding|34/44||||6721|5648|1883|R/H|cGc/cAc|||1|||	A|missense_variant|MODERATE|USP9X|ENSFCTG00005000907|Transcript|ENSFCTT00005002418|protein_coding|35/44||||6895|5822|1941|R/H|cGc/cAc|||1|||	A|missense_variant|MODERATE|USP9X|ENSFCTG00005000907|Transcript|ENSFCTT00005002429|protein_coding|36/45||||6101|5822|1941|R/H|cGc/cAc|||1|||	A|missense_variant|MODERATE|USP9X|ENSFCTG00005000907|Transcript|ENSFCTT00005002439|protein_coding|34/44||||5980|5822|1941|R/H|cGc/cAc|||1|||
X	36310380	C	A	0/1	A|missense_variant|MODERATE|USP9X|ENSFCTG00005000907|Transcript|ENSFCTT00005002391|protein_coding|35/45||||6909|5836|1946|R/S|Cgc/Agc|||1|||	A|missense_variant|MODERATE|USP9X|ENSFCTG00005000907|Transcript|ENSFCTT00005002393|protein_coding|34/44||||6762|5689|1897|R/S|Cgc/Agc|||1|||	A|missense_variant|MODERATE|USP9X|ENSFCTG00005000907|Transcript|ENSFCTT00005002405|protein_coding|34/44||||6735|5662|1888|R/S|Cgc/Agc|||1|||	A|missense_variant|MODERATE|USP9X|ENSFCTG00005000907|Transcript|ENSFCTT00005002418|protein_coding|35/44||||6909|5836|1946|R/S|Cgc/Agc|||1|||	A|missense_variant|MODERATE|USP9X|ENSFCTG00005000907|Transcript|ENSFCTT00005002429|protein_coding|36/45||||6115|5836|1946|R/S|Cgc/Agc|||1|||	A|missense_variant|MODERATE|USP9X|ENSFCTG00005000907|Transcript|ENSFCTT00005002439|protein_coding|34/44||||5994|5836|1946|R/S|Cgc/Agc|||1|||
X	36310425	C	A	0/1	A|missense_variant|MODERATE|USP9X|ENSFCTG00005000907|Transcript|ENSFCTT00005002391|protein_coding|35/45||||6954|5881|1961|L/M|Ctg/Atg|||1|||	A|missense_variant|MODERATE|USP9X|ENSFCTG00005000907|Transcript|ENSFCTT00005002393|protein_coding|34/44||||6807|5734|1912|L/M|Ctg/Atg|||1|||	A|missense_variant|MODERATE|USP9X|ENSFCTG00005000907|Transcript|ENSFCTT00005002405|protein_coding|34/44||||6780|5707|1903|L/M|Ctg/Atg|||1|||	A|missense_variant|MODERATE|USP9X|ENSFCTG00005000907|Transcript|ENSFCTT00005002418|protein_coding|35/44||||6954|5881|1961|L/M|Ctg/Atg|||1|||	A|missense_variant|MODERATE|USP9X|ENSFCTG00005000907|Transcript|ENSFCTT00005002429|protein_coding|36/45||||6160|5881|1961|L/M|Ctg/Atg|||1|||	A|missense_variant|MODERATE|USP9X|ENSFCTG00005000907|Transcript|ENSFCTT00005002439|protein_coding|34/44||||6039|5881|1961|L/M|Ctg/Atg|||1|||
X	36310444	G	A	0/1	A|missense_variant|MODERATE|USP9X|ENSFCTG00005000907|Transcript|ENSFCTT00005002391|protein_coding|35/45||||6973|5900|1967|G/D|gGt/gAt|||1|||	A|missense_variant|MODERATE|USP9X|ENSFCTG00005000907|Transcript|ENSFCTT00005002393|protein_coding|34/44||||6826|5753|1918|G/D|gGt/gAt|||1|||	A|missense_variant|MODERATE|USP9X|ENSFCTG00005000907|Transcript|ENSFCTT00005002405|protein_coding|34/44||||6799|5726|1909|G/D|gGt/gAt|||1|||	A|missense_variant|MODERATE|USP9X|ENSFCTG00005000907|Transcript|ENSFCTT00005002418|protein_coding|35/44||||6973|5900|1967|G/D|gGt/gAt|||1|||	A|missense_variant|MODERATE|USP9X|ENSFCTG00005000907|Transcript|ENSFCTT00005002429|protein_coding|36/45||||6179|5900|1967|G/D|gGt/gAt|||1|||	A|missense_variant|MODERATE|USP9X|ENSFCTG00005000907|Transcript|ENSFCTT00005002439|protein_coding|34/44||||6058|5900|1967|G/D|gGt/gAt|||1|||
X	36310452	T	A	0/1	A|missense_variant|MODERATE|USP9X|ENSFCTG00005000907|Transcript|ENSFCTT00005002391|protein_coding|35/45||||6981|5908|1970|L/M|Ttg/Atg|||1|||	A|missense_variant|MODERATE|USP9X|ENSFCTG00005000907|Transcript|ENSFCTT00005002393|protein_coding|34/44||||6834|5761|1921|L/M|Ttg/Atg|||1|||	A|missense_variant|MODERATE|USP9X|ENSFCTG00005000907|Transcript|ENSFCTT00005002405|protein_coding|34/44||||6807|5734|1912|L/M|Ttg/Atg|||1|||	A|missense_variant|MODERATE|USP9X|ENSFCTG00005000907|Transcript|ENSFCTT00005002418|protein_coding|35/44||||6981|5908|1970|L/M|Ttg/Atg|||1|||	A|missense_variant|MODERATE|USP9X|ENSFCTG00005000907|Transcript|ENSFCTT00005002429|protein_coding|36/45||||6187|5908|1970|L/M|Ttg/Atg|||1|||	A|missense_variant|MODERATE|USP9X|ENSFCTG00005000907|Transcript|ENSFCTT00005002439|protein_coding|34/44||||6066|5908|1970|L/M|Ttg/Atg|||1|||
X	36310476	G	A	0/1	A|missense_variant|MODERATE|USP9X|ENSFCTG00005000907|Transcript|ENSFCTT00005002391|protein_coding|35/45||||7005|5932|1978|A/T|Gct/Act|||1|||	A|missense_variant|MODERATE|USP9X|ENSFCTG00005000907|Transcript|ENSFCTT00005002393|protein_coding|34/44||||6858|5785|1929|A/T|Gct/Act|||1|||	A|missense_variant|MODERATE|USP9X|ENSFCTG00005000907|Transcript|ENSFCTT00005002405|protein_coding|34/44||||6831|5758|1920|A/T|Gct/Act|||1|||	A|missense_variant|MODERATE|USP9X|ENSFCTG00005000907|Transcript|ENSFCTT00005002418|protein_coding|35/44||||7005|5932|1978|A/T|Gct/Act|||1|||	A|missense_variant|MODERATE|USP9X|ENSFCTG00005000907|Transcript|ENSFCTT00005002429|protein_coding|36/45||||6211|5932|1978|A/T|Gct/Act|||1|||	A|missense_variant|MODERATE|USP9X|ENSFCTG00005000907|Transcript|ENSFCTT00005002439|protein_coding|34/44||||6090|5932|1978|A/T|Gct/Act|||1|||
X	36310480	TCAC	T	0/1	-|inframe_deletion|MODERATE|USP9X|ENSFCTG00005000907|Transcript|ENSFCTT00005002391|protein_coding|35/45||||7010-7012|5937-5939|1979-1980|IT/I|atCACc/atc|||1|||	-|inframe_deletion|MODERATE|USP9X|ENSFCTG00005000907|Transcript|ENSFCTT00005002393|protein_coding|34/44||||6863-6865|5790-5792|1930-1931|IT/I|atCACc/atc|||1|||	-|inframe_deletion|MODERATE|USP9X|ENSFCTG00005000907|Transcript|ENSFCTT00005002405|protein_coding|34/44||||6836-6838|5763-5765|1921-1922|IT/I|atCACc/atc|||1|||	-|inframe_deletion|MODERATE|USP9X|ENSFCTG00005000907|Transcript|ENSFCTT00005002418|protein_coding|35/44||||7010-7012|5937-5939|1979-1980|IT/I|atCACc/atc|||1|||	-|inframe_deletion|MODERATE|USP9X|ENSFCTG00005000907|Transcript|ENSFCTT00005002429|protein_coding|36/45||||6216-6218|5937-5939|1979-1980|IT/I|atCACc/atc|||1|||	-|inframe_deletion|MODERATE|USP9X|ENSFCTG00005000907|Transcript|ENSFCTT00005002439|protein_coding|34/44||||6095-6097|5937-5939|1979-1980|IT/I|atCACc/atc|||1|||
X	36310499	AATT	A	0/1	-|inframe_deletion|MODERATE|USP9X|ENSFCTG00005000907|Transcript|ENSFCTT00005002391|protein_coding|35/45||||7029-7031|5956-5958|1986|I/-|ATT/-|||1|||	-|inframe_deletion|MODERATE|USP9X|ENSFCTG00005000907|Transcript|ENSFCTT00005002393|protein_coding|34/44||||6882-6884|5809-5811|1937|I/-|ATT/-|||1|||	-|inframe_deletion|MODERATE|USP9X|ENSFCTG00005000907|Transcript|ENSFCTT00005002405|protein_coding|34/44||||6855-6857|5782-5784|1928|I/-|ATT/-|||1|||	-|inframe_deletion|MODERATE|USP9X|ENSFCTG00005000907|Transcript|ENSFCTT00005002418|protein_coding|35/44||||7029-7031|5956-5958|1986|I/-|ATT/-|||1|||	-|inframe_deletion|MODERATE|USP9X|ENSFCTG00005000907|Transcript|ENSFCTT00005002429|protein_coding|36/45||||6235-6237|5956-5958|1986|I/-|ATT/-|||1|||	-|inframe_deletion|MODERATE|USP9X|ENSFCTG00005000907|Transcript|ENSFCTT00005002439|protein_coding|34/44||||6114-6116|5956-5958|1986|I/-|ATT/-|||1|||
X	36310509	C	T	0/1	T|missense_variant|MODERATE|USP9X|ENSFCTG00005000907|Transcript|ENSFCTT00005002391|protein_coding|35/45||||7038|5965|1989|P/S|Cca/Tca|||1|||	T|missense_variant|MODERATE|USP9X|ENSFCTG00005000907|Transcript|ENSFCTT00005002393|protein_coding|34/44||||6891|5818|1940|P/S|Cca/Tca|||1|||	T|missense_variant|MODERATE|USP9X|ENSFCTG00005000907|Transcript|ENSFCTT00005002405|protein_coding|34/44||||6864|5791|1931|P/S|Cca/Tca|||1|||	T|missense_variant|MODERATE|USP9X|ENSFCTG00005000907|Transcript|ENSFCTT00005002418|protein_coding|35/44||||7038|5965|1989|P/S|Cca/Tca|||1|||	T|missense_variant|MODERATE|USP9X|ENSFCTG00005000907|Transcript|ENSFCTT00005002429|protein_coding|36/45||||6244|5965|1989|P/S|Cca/Tca|||1|||	T|missense_variant|MODERATE|USP9X|ENSFCTG00005000907|Transcript|ENSFCTT00005002439|protein_coding|34/44||||6123|5965|1989|P/S|Cca/Tca|||1|||
X	36310512	T	C	0/1	C|missense_variant|MODERATE|USP9X|ENSFCTG00005000907|Transcript|ENSFCTT00005002391|protein_coding|35/45||||7041|5968|1990|S/P|Tca/Cca|||1|||	C|missense_variant|MODERATE|USP9X|ENSFCTG00005000907|Transcript|ENSFCTT00005002393|protein_coding|34/44||||6894|5821|1941|S/P|Tca/Cca|||1|||	C|missense_variant|MODERATE|USP9X|ENSFCTG00005000907|Transcript|ENSFCTT00005002405|protein_coding|34/44||||6867|5794|1932|S/P|Tca/Cca|||1|||	C|missense_variant|MODERATE|USP9X|ENSFCTG00005000907|Transcript|ENSFCTT00005002418|protein_coding|35/44||||7041|5968|1990|S/P|Tca/Cca|||1|||	C|missense_variant|MODERATE|USP9X|ENSFCTG00005000907|Transcript|ENSFCTT00005002429|protein_coding|36/45||||6247|5968|1990|S/P|Tca/Cca|||1|||	C|missense_variant|MODERATE|USP9X|ENSFCTG00005000907|Transcript|ENSFCTT00005002439|protein_coding|34/44||||6126|5968|1990|S/P|Tca/Cca|||1|||
X	36311363	G	A	0/1	A|missense_variant|MODERATE|USP9X|ENSFCTG00005000907|Transcript|ENSFCTT00005002391|protein_coding|36/45||||7275|6202|2068|V/I|Gtc/Atc|||1|||	A|missense_variant|MODERATE|USP9X|ENSFCTG00005000907|Transcript|ENSFCTT00005002393|protein_coding|35/44||||7128|6055|2019|V/I|Gtc/Atc|||1|||	A|missense_variant|MODERATE|USP9X|ENSFCTG00005000907|Transcript|ENSFCTT00005002405|protein_coding|35/44||||7101|6028|2010|V/I|Gtc/Atc|||1|||	A|missense_variant|MODERATE|USP9X|ENSFCTG00005000907|Transcript|ENSFCTT00005002418|protein_coding|36/44||||7275|6202|2068|V/I|Gtc/Atc|||1|||	A|missense_variant|MODERATE|USP9X|ENSFCTG00005000907|Transcript|ENSFCTT00005002429|protein_coding|37/45||||6481|6202|2068|V/I|Gtc/Atc|||1|||	A|missense_variant|MODERATE|USP9X|ENSFCTG00005000907|Transcript|ENSFCTT00005002439|protein_coding|35/44||||6360|6202|2068|V/I|Gtc/Atc|||1|||
X	36311372	T	C	0/1	C|missense_variant|MODERATE|USP9X|ENSFCTG00005000907|Transcript|ENSFCTT00005002391|protein_coding|36/45||||7284|6211|2071|S/P|Tct/Cct|||1|||	C|missense_variant|MODERATE|USP9X|ENSFCTG00005000907|Transcript|ENSFCTT00005002393|protein_coding|35/44||||7137|6064|2022|S/P|Tct/Cct|||1|||	C|missense_variant|MODERATE|USP9X|ENSFCTG00005000907|Transcript|ENSFCTT00005002405|protein_coding|35/44||||7110|6037|2013|S/P|Tct/Cct|||1|||	C|missense_variant|MODERATE|USP9X|ENSFCTG00005000907|Transcript|ENSFCTT00005002418|protein_coding|36/44||||7284|6211|2071|S/P|Tct/Cct|||1|||	C|missense_variant|MODERATE|USP9X|ENSFCTG00005000907|Transcript|ENSFCTT00005002429|protein_coding|37/45||||6490|6211|2071|S/P|Tct/Cct|||1|||	C|missense_variant|MODERATE|USP9X|ENSFCTG00005000907|Transcript|ENSFCTT00005002439|protein_coding|35/44||||6369|6211|2071|S/P|Tct/Cct|||1|||
X	36317593	A	C	0/1	C|missense_variant|MODERATE|USP9X|ENSFCTG00005000907|Transcript|ENSFCTT00005002391|protein_coding|40/45||||7920|6847|2283|I/L|Att/Ctt|||1|||	C|missense_variant|MODERATE|USP9X|ENSFCTG00005000907|Transcript|ENSFCTT00005002393|protein_coding|39/44||||7773|6700|2234|I/L|Att/Ctt|||1|||	C|missense_variant|MODERATE|USP9X|ENSFCTG00005000907|Transcript|ENSFCTT00005002405|protein_coding|39/44||||7746|6673|2225|I/L|Att/Ctt|||1|||	C|missense_variant|MODERATE|USP9X|ENSFCTG00005000907|Transcript|ENSFCTT00005002418|protein_coding|40/44||||7920|6847|2283|I/L|Att/Ctt|||1|||	C|missense_variant|MODERATE|USP9X|ENSFCTG00005000907|Transcript|ENSFCTT00005002429|protein_coding|41/45||||7126|6847|2283|I/L|Att/Ctt|||1|||	C|missense_variant|MODERATE|USP9X|ENSFCTG00005000907|Transcript|ENSFCTT00005002439|protein_coding|39/44||||7005|6847|2283|I/L|Att/Ctt|||1|||
X	36317659	G	A	0/1	A|missense_variant|MODERATE|USP9X|ENSFCTG00005000907|Transcript|ENSFCTT00005002391|protein_coding|40/45||||7986|6913|2305|V/I|Gtc/Atc|||1|||	A|missense_variant|MODERATE|USP9X|ENSFCTG00005000907|Transcript|ENSFCTT00005002393|protein_coding|39/44||||7839|6766|2256|V/I|Gtc/Atc|||1|||	A|missense_variant|MODERATE|USP9X|ENSFCTG00005000907|Transcript|ENSFCTT00005002405|protein_coding|39/44||||7812|6739|2247|V/I|Gtc/Atc|||1|||	A|missense_variant|MODERATE|USP9X|ENSFCTG00005000907|Transcript|ENSFCTT00005002418|protein_coding|40/44||||7986|6913|2305|V/I|Gtc/Atc|||1|||	A|missense_variant|MODERATE|USP9X|ENSFCTG00005000907|Transcript|ENSFCTT00005002429|protein_coding|41/45||||7192|6913|2305|V/I|Gtc/Atc|||1|||	A|missense_variant|MODERATE|USP9X|ENSFCTG00005000907|Transcript|ENSFCTT00005002439|protein_coding|39/44||||7071|6913|2305|V/I|Gtc/Atc|||1|||
X	36321858	A	G	0/1	G|missense_variant|MODERATE|USP9X|ENSFCTG00005000907|Transcript|ENSFCTT00005002391|protein_coding|43/45||||8400|7327|2443|T/A|Act/Gct|||1|||	G|missense_variant|MODERATE|USP9X|ENSFCTG00005000907|Transcript|ENSFCTT00005002393|protein_coding|42/44||||8253|7180|2394|T/A|Act/Gct|||1|||	G|missense_variant|MODERATE|USP9X|ENSFCTG00005000907|Transcript|ENSFCTT00005002405|protein_coding|42/44||||8226|7153|2385|T/A|Act/Gct|||1|||	G|missense_variant|MODERATE|USP9X|ENSFCTG00005000907|Transcript|ENSFCTT00005002429|protein_coding|44/45||||7606|7327|2443|T/A|Act/Gct|||1|||	G|missense_variant|MODERATE|USP9X|ENSFCTG00005000907|Transcript|ENSFCTT00005002439|protein_coding|42/44||||7485|7327|2443|T/A|Act/Gct|||1|||
X	36428795	A	C	0/1	C|missense_variant|MODERATE|DDX3X|ENSFCTG00005000937|Transcript|ENSFCTT00005002462|protein_coding|6/18||||751|370|124|N/H|Aat/Cat|||1|||	C|missense_variant|MODERATE|DDX3X|ENSFCTG00005000937|Transcript|ENSFCTT00005002473|protein_coding|5/18||||1677|370|124|N/H|Aat/Cat|||1|||
X	36428814	A	G	0/1	G|missense_variant|MODERATE|DDX3X|ENSFCTG00005000937|Transcript|ENSFCTT00005002462|protein_coding|6/18||||770|389|130|K/R|aAa/aGa|||1|||	G|missense_variant|MODERATE|DDX3X|ENSFCTG00005000937|Transcript|ENSFCTT00005002473|protein_coding|5/18||||1696|389|130|K/R|aAa/aGa|||1|||
X	36430911	G	A	0/1	A|missense_variant|MODERATE|DDX3X|ENSFCTG00005000937|Transcript|ENSFCTT00005002462|protein_coding|9/18||||1136|755|252|R/K|aGg/aAg|||1|||	A|missense_variant|MODERATE|DDX3X|ENSFCTG00005000937|Transcript|ENSFCTT00005002473|protein_coding|8/18||||2062|755|252|R/K|aGg/aAg|||1|||
X	36430916	A	G	0/1	G|missense_variant|MODERATE|DDX3X|ENSFCTG00005000937|Transcript|ENSFCTT00005002462|protein_coding|9/18||||1141|760|254|M/V|Atg/Gtg|||1|||	G|missense_variant|MODERATE|DDX3X|ENSFCTG00005000937|Transcript|ENSFCTT00005002473|protein_coding|8/18||||2067|760|254|M/V|Atg/Gtg|||1|||
X	36432109	G	A	0/1	A|missense_variant|MODERATE|DDX3X|ENSFCTG00005000937|Transcript|ENSFCTT00005002462|protein_coding|12/18||||1504|1123|375|V/I|Gtt/Att|||1|||	A|missense_variant|MODERATE|DDX3X|ENSFCTG00005000937|Transcript|ENSFCTT00005002473|protein_coding|11/18||||2430|1123|375|V/I|Gtt/Att|||1|||
X	36432334	G	GA	0/1	A|frameshift_variant|HIGH|DDX3X|ENSFCTG00005000937|Transcript|ENSFCTT00005002462|protein_coding|13/18||||1651-1652|1270-1271|424|E/EX|gag/gAag|||1|||	A|frameshift_variant|HIGH|DDX3X|ENSFCTG00005000937|Transcript|ENSFCTT00005002473|protein_coding|12/18||||2577-2578|1270-1271|424|E/EX|gag/gAag|||1|||
X	38143788	C	CAGAGAGAGAGAGAGAG	1/1	AGAGAGAGAGAGAGAG|frameshift_variant|HIGH||ENSFCTG00005001016|Transcript|ENSFCTT00005002638|protein_coding|2/2||||341-342|341-342|114|T/TEREREX|aca/acAGAGAGAGAGAGAGAGa|||1|||
X	38466663	T	C	1/1	C|splice_region_variant&intron_variant|LOW|MAOA|ENSFCTG00005001019|Transcript|ENSFCTT00005002649|protein_coding||14/14||||||||||1|||	C|splice_region_variant&intron_variant|LOW|MAOA|ENSFCTG00005001019|Transcript|ENSFCTT00005002651|protein_coding||15/15||||||||||1|||	C|missense_variant|MODERATE|MAOA|ENSFCTG00005001019|Transcript|ENSFCTT00005002654|protein_coding|14/14||||3589|3242|1081|L/P|cTa/cCa|||1|||	C|splice_region_variant&intron_variant|LOW|MAOA|ENSFCTG00005001019|Transcript|ENSFCTT00005002665|protein_coding||14/14||||||||||1|||
X	38466769	G	C	1/1	C|missense_variant|MODERATE|MAOA|ENSFCTG00005001019|Transcript|ENSFCTT00005002654|protein_coding|14/14||||3695|3348|1116|W/C|tgG/tgC|||1|||
X	38466936	G	T	1/1	T|missense_variant|MODERATE|MAOA|ENSFCTG00005001019|Transcript|ENSFCTT00005002649|protein_coding|15/15||||2745|1499|500|C/F|tGc/tTc|||1|||	T|missense_variant|MODERATE|MAOA|ENSFCTG00005001019|Transcript|ENSFCTT00005002651|protein_coding|16/16||||3603|3269|1090|C/F|tGc/tTc|||1|||	T|missense_variant|MODERATE|MAOA|ENSFCTG00005001019|Transcript|ENSFCTT00005002654|protein_coding|14/14||||3862|3515|1172|C/F|tGc/tTc|||1|||	T|missense_variant|MODERATE|MAOA|ENSFCTG00005001019|Transcript|ENSFCTT00005002665|protein_coding|15/15||||3706|3359|1120|C/F|tGc/tTc|||1|||
X	38490766	G	C	1/1	C|missense_variant|MODERATE|MAOB|ENSFCTG00005000706|Transcript|ENSFCTT00005001893|protein_coding|13/14||||1492|1433|478|A/G|gCc/gGc|||-1|||
X	38880254	G	A	1/1	A|missense_variant|MODERATE|EFHC2|ENSFCTG00005001052|Transcript|ENSFCTT00005002716|protein_coding|13/14||||2085|1910|637|P/L|cCg/cTg|||-1|||	A|missense_variant|MODERATE|EFHC2|ENSFCTG00005001052|Transcript|ENSFCTT00005002737|protein_coding|14/16||||2283|2108|703|P/L|cCg/cTg|||-1|||	A|missense_variant|MODERATE|EFHC2|ENSFCTG00005001052|Transcript|ENSFCTT00005002740|protein_coding|15/17||||2346|2078|693|P/L|cCg/cTg|||-1|||
X	38966343	T	C	1/1	C|missense_variant|MODERATE|EFHC2|ENSFCTG00005001052|Transcript|ENSFCTT00005002716|protein_coding|7/14||||1247|1072|358|N/D|Aac/Gac|||-1|||	C|missense_variant|MODERATE|EFHC2|ENSFCTG00005001052|Transcript|ENSFCTT00005002723|protein_coding|7/14||||1415|1072|358|N/D|Aac/Gac|||-1|||	C|missense_variant|MODERATE|EFHC2|ENSFCTG00005001052|Transcript|ENSFCTT00005002737|protein_coding|7/16||||1247|1072|358|N/D|Aac/Gac|||-1|||	C|missense_variant|MODERATE|EFHC2|ENSFCTG00005001052|Transcript|ENSFCTT00005002740|protein_coding|8/17||||1310|1042|348|N/D|Aac/Gac|||-1|||
X	39216389	G	A	1/1	A|stop_gained|HIGH|FUNDC1|ENSFCTG00005001070|Transcript|ENSFCTT00005002751|protein_coding|4/5||||454|397|133|R/*|Cga/Tga|||-1|||	A|splice_region_variant&intron_variant|LOW|FUNDC1|ENSFCTG00005001070|Transcript|ENSFCTT00005002760|protein_coding||5/5||||||||||-1|||	A|splice_region_variant&intron_variant|LOW|FUNDC1|ENSFCTG00005001070|Transcript|ENSFCTT00005002763|protein_coding||4/4||||||||||-1|||	A|splice_region_variant&intron_variant|LOW|FUNDC1|ENSFCTG00005001070|Transcript|ENSFCTT00005002766|protein_coding||4/4||||||||||-1|||
X	39218186	T	C	1/1	C|missense_variant|MODERATE|FUNDC1|ENSFCTG00005001070|Transcript|ENSFCTT00005002760|protein_coding|4/6||||441|293|98|Y/C|tAt/tGt|||-1|||
X	39458024	C	A	0/1	A|missense_variant|MODERATE|KDM6A|ENSFCTG00005000740|Transcript|ENSFCTT00005001925|protein_coding|1/30||||1343|89|30|A/E|gCg/gAg|||1|||	A|missense_variant|MODERATE|KDM6A|ENSFCTG00005000740|Transcript|ENSFCTT00005001939|protein_coding|1/29||||1343|89|30|A/E|gCg/gAg|||1|||	A|missense_variant|MODERATE|KDM6A|ENSFCTG00005000740|Transcript|ENSFCTT00005001952|protein_coding|1/28||||291|89|30|A/E|gCg/gAg|||1|||	A|missense_variant|MODERATE|KDM6A|ENSFCTG00005000740|Transcript|ENSFCTT00005001968|protein_coding|1/30||||360|89|30|A/E|gCg/gAg|||1|||	A|missense_variant|MODERATE|KDM6A|ENSFCTG00005000740|Transcript|ENSFCTT00005001979|protein_coding|1/30||||1343|89|30|A/E|gCg/gAg|||1|||	A|missense_variant|MODERATE|KDM6A|ENSFCTG00005000740|Transcript|ENSFCTT00005002004|protein_coding|1/27||||619|89|30|A/E|gCg/gAg|||1|||	A|missense_variant|MODERATE|KDM6A|ENSFCTG00005000740|Transcript|ENSFCTT00005002009|protein_coding|1/26||||624|89|30|A/E|gCg/gAg|||1|||	A|missense_variant|MODERATE|KDM6A|ENSFCTG00005000740|Transcript|ENSFCTT00005002013|protein_coding|1/29||||1343|89|30|A/E|gCg/gAg|||1|||	A|missense_variant|MODERATE|KDM6A|ENSFCTG00005000740|Transcript|ENSFCTT00005002016|protein_coding|1/29||||1343|89|30|A/E|gCg/gAg|||1|||	A|missense_variant|MODERATE|KDM6A|ENSFCTG00005000740|Transcript|ENSFCTT00005002020|protein_coding|1/27||||1343|89|30|A/E|gCg/gAg|||1|||
X	39458038	G	A	0/1	A|missense_variant|MODERATE|KDM6A|ENSFCTG00005000740|Transcript|ENSFCTT00005001925|protein_coding|1/30||||1357|103|35|E/K|Gag/Aag|||1|||	A|missense_variant|MODERATE|KDM6A|ENSFCTG00005000740|Transcript|ENSFCTT00005001939|protein_coding|1/29||||1357|103|35|E/K|Gag/Aag|||1|||	A|missense_variant|MODERATE|KDM6A|ENSFCTG00005000740|Transcript|ENSFCTT00005001952|protein_coding|1/28||||305|103|35|E/K|Gag/Aag|||1|||	A|missense_variant|MODERATE|KDM6A|ENSFCTG00005000740|Transcript|ENSFCTT00005001968|protein_coding|1/30||||374|103|35|E/K|Gag/Aag|||1|||	A|missense_variant|MODERATE|KDM6A|ENSFCTG00005000740|Transcript|ENSFCTT00005001979|protein_coding|1/30||||1357|103|35|E/K|Gag/Aag|||1|||	A|missense_variant|MODERATE|KDM6A|ENSFCTG00005000740|Transcript|ENSFCTT00005002004|protein_coding|1/27||||633|103|35|E/K|Gag/Aag|||1|||	A|missense_variant|MODERATE|KDM6A|ENSFCTG00005000740|Transcript|ENSFCTT00005002009|protein_coding|1/26||||638|103|35|E/K|Gag/Aag|||1|||	A|missense_variant|MODERATE|KDM6A|ENSFCTG00005000740|Transcript|ENSFCTT00005002013|protein_coding|1/29||||1357|103|35|E/K|Gag/Aag|||1|||	A|missense_variant|MODERATE|KDM6A|ENSFCTG00005000740|Transcript|ENSFCTT00005002016|protein_coding|1/29||||1357|103|35|E/K|Gag/Aag|||1|||	A|missense_variant|MODERATE|KDM6A|ENSFCTG00005000740|Transcript|ENSFCTT00005002020|protein_coding|1/27||||1357|103|35|E/K|Gag/Aag|||1|||
X	39458045	C	G	0/1	G|missense_variant|MODERATE|KDM6A|ENSFCTG00005000740|Transcript|ENSFCTT00005001925|protein_coding|1/30||||1364|110|37|A/G|gCg/gGg|||1|||	G|missense_variant|MODERATE|KDM6A|ENSFCTG00005000740|Transcript|ENSFCTT00005001939|protein_coding|1/29||||1364|110|37|A/G|gCg/gGg|||1|||	G|missense_variant|MODERATE|KDM6A|ENSFCTG00005000740|Transcript|ENSFCTT00005001952|protein_coding|1/28||||312|110|37|A/G|gCg/gGg|||1|||	G|missense_variant|MODERATE|KDM6A|ENSFCTG00005000740|Transcript|ENSFCTT00005001968|protein_coding|1/30||||381|110|37|A/G|gCg/gGg|||1|||	G|missense_variant|MODERATE|KDM6A|ENSFCTG00005000740|Transcript|ENSFCTT00005001979|protein_coding|1/30||||1364|110|37|A/G|gCg/gGg|||1|||	G|missense_variant|MODERATE|KDM6A|ENSFCTG00005000740|Transcript|ENSFCTT00005002004|protein_coding|1/27||||640|110|37|A/G|gCg/gGg|||1|||	G|missense_variant|MODERATE|KDM6A|ENSFCTG00005000740|Transcript|ENSFCTT00005002009|protein_coding|1/26||||645|110|37|A/G|gCg/gGg|||1|||	G|missense_variant|MODERATE|KDM6A|ENSFCTG00005000740|Transcript|ENSFCTT00005002013|protein_coding|1/29||||1364|110|37|A/G|gCg/gGg|||1|||	G|missense_variant|MODERATE|KDM6A|ENSFCTG00005000740|Transcript|ENSFCTT00005002016|protein_coding|1/29||||1364|110|37|A/G|gCg/gGg|||1|||	G|missense_variant|MODERATE|KDM6A|ENSFCTG00005000740|Transcript|ENSFCTT00005002020|protein_coding|1/27||||1364|110|37|A/G|gCg/gGg|||1|||
X	39458050	C	T	0/1	T|missense_variant|MODERATE|KDM6A|ENSFCTG00005000740|Transcript|ENSFCTT00005001925|protein_coding|1/30||||1369|115|39|P/S|Ccc/Tcc|||1|||	T|missense_variant|MODERATE|KDM6A|ENSFCTG00005000740|Transcript|ENSFCTT00005001939|protein_coding|1/29||||1369|115|39|P/S|Ccc/Tcc|||1|||	T|missense_variant|MODERATE|KDM6A|ENSFCTG00005000740|Transcript|ENSFCTT00005001952|protein_coding|1/28||||317|115|39|P/S|Ccc/Tcc|||1|||	T|missense_variant|MODERATE|KDM6A|ENSFCTG00005000740|Transcript|ENSFCTT00005001968|protein_coding|1/30||||386|115|39|P/S|Ccc/Tcc|||1|||	T|missense_variant|MODERATE|KDM6A|ENSFCTG00005000740|Transcript|ENSFCTT00005001979|protein_coding|1/30||||1369|115|39|P/S|Ccc/Tcc|||1|||	T|missense_variant|MODERATE|KDM6A|ENSFCTG00005000740|Transcript|ENSFCTT00005002004|protein_coding|1/27||||645|115|39|P/S|Ccc/Tcc|||1|||	T|missense_variant|MODERATE|KDM6A|ENSFCTG00005000740|Transcript|ENSFCTT00005002009|protein_coding|1/26||||650|115|39|P/S|Ccc/Tcc|||1|||	T|missense_variant|MODERATE|KDM6A|ENSFCTG00005000740|Transcript|ENSFCTT00005002013|protein_coding|1/29||||1369|115|39|P/S|Ccc/Tcc|||1|||	T|missense_variant|MODERATE|KDM6A|ENSFCTG00005000740|Transcript|ENSFCTT00005002016|protein_coding|1/29||||1369|115|39|P/S|Ccc/Tcc|||1|||	T|missense_variant|MODERATE|KDM6A|ENSFCTG00005000740|Transcript|ENSFCTT00005002020|protein_coding|1/27||||1369|115|39|P/S|Ccc/Tcc|||1|||
X	39458051	C	G	0/1	G|missense_variant|MODERATE|KDM6A|ENSFCTG00005000740|Transcript|ENSFCTT00005001925|protein_coding|1/30||||1370|116|39|P/R|cCc/cGc|||1|||	G|missense_variant|MODERATE|KDM6A|ENSFCTG00005000740|Transcript|ENSFCTT00005001939|protein_coding|1/29||||1370|116|39|P/R|cCc/cGc|||1|||	G|missense_variant|MODERATE|KDM6A|ENSFCTG00005000740|Transcript|ENSFCTT00005001952|protein_coding|1/28||||318|116|39|P/R|cCc/cGc|||1|||	G|missense_variant|MODERATE|KDM6A|ENSFCTG00005000740|Transcript|ENSFCTT00005001968|protein_coding|1/30||||387|116|39|P/R|cCc/cGc|||1|||	G|missense_variant|MODERATE|KDM6A|ENSFCTG00005000740|Transcript|ENSFCTT00005001979|protein_coding|1/30||||1370|116|39|P/R|cCc/cGc|||1|||	G|missense_variant|MODERATE|KDM6A|ENSFCTG00005000740|Transcript|ENSFCTT00005002004|protein_coding|1/27||||646|116|39|P/R|cCc/cGc|||1|||	G|missense_variant|MODERATE|KDM6A|ENSFCTG00005000740|Transcript|ENSFCTT00005002009|protein_coding|1/26||||651|116|39|P/R|cCc/cGc|||1|||	G|missense_variant|MODERATE|KDM6A|ENSFCTG00005000740|Transcript|ENSFCTT00005002013|protein_coding|1/29||||1370|116|39|P/R|cCc/cGc|||1|||	G|missense_variant|MODERATE|KDM6A|ENSFCTG00005000740|Transcript|ENSFCTT00005002016|protein_coding|1/29||||1370|116|39|P/R|cCc/cGc|||1|||	G|missense_variant|MODERATE|KDM6A|ENSFCTG00005000740|Transcript|ENSFCTT00005002020|protein_coding|1/27||||1370|116|39|P/R|cCc/cGc|||1|||
X	39540669	G	A	0/1	A|missense_variant|MODERATE|KDM6A|ENSFCTG00005000740|Transcript|ENSFCTT00005001925|protein_coding|4/30||||1607|353|118|R/K|aGg/aAg|||1|||	A|missense_variant|MODERATE|KDM6A|ENSFCTG00005000740|Transcript|ENSFCTT00005001939|protein_coding|4/29||||1607|353|118|R/K|aGg/aAg|||1|||	A|missense_variant|MODERATE|KDM6A|ENSFCTG00005000740|Transcript|ENSFCTT00005001952|protein_coding|4/28||||555|353|118|R/K|aGg/aAg|||1|||	A|missense_variant|MODERATE|KDM6A|ENSFCTG00005000740|Transcript|ENSFCTT00005001968|protein_coding|4/30||||624|353|118|R/K|aGg/aAg|||1|||	A|missense_variant|MODERATE|KDM6A|ENSFCTG00005000740|Transcript|ENSFCTT00005001979|protein_coding|4/30||||1607|353|118|R/K|aGg/aAg|||1|||	A|missense_variant|MODERATE|KDM6A|ENSFCTG00005000740|Transcript|ENSFCTT00005002004|protein_coding|4/27||||883|353|118|R/K|aGg/aAg|||1|||	A|missense_variant|MODERATE|KDM6A|ENSFCTG00005000740|Transcript|ENSFCTT00005002009|protein_coding|4/26||||888|353|118|R/K|aGg/aAg|||1|||	A|missense_variant|MODERATE|KDM6A|ENSFCTG00005000740|Transcript|ENSFCTT00005002013|protein_coding|4/29||||1607|353|118|R/K|aGg/aAg|||1|||	A|missense_variant|MODERATE|KDM6A|ENSFCTG00005000740|Transcript|ENSFCTT00005002016|protein_coding|4/29||||1607|353|118|R/K|aGg/aAg|||1|||
X	39540686	T	A	0/1	A|missense_variant|MODERATE|KDM6A|ENSFCTG00005000740|Transcript|ENSFCTT00005001925|protein_coding|4/30||||1624|370|124|S/T|Tct/Act|||1|||	A|missense_variant|MODERATE|KDM6A|ENSFCTG00005000740|Transcript|ENSFCTT00005001939|protein_coding|4/29||||1624|370|124|S/T|Tct/Act|||1|||	A|missense_variant|MODERATE|KDM6A|ENSFCTG00005000740|Transcript|ENSFCTT00005001952|protein_coding|4/28||||572|370|124|S/T|Tct/Act|||1|||	A|missense_variant|MODERATE|KDM6A|ENSFCTG00005000740|Transcript|ENSFCTT00005001968|protein_coding|4/30||||641|370|124|S/T|Tct/Act|||1|||	A|missense_variant|MODERATE|KDM6A|ENSFCTG00005000740|Transcript|ENSFCTT00005001979|protein_coding|4/30||||1624|370|124|S/T|Tct/Act|||1|||	A|missense_variant|MODERATE|KDM6A|ENSFCTG00005000740|Transcript|ENSFCTT00005002004|protein_coding|4/27||||900|370|124|S/T|Tct/Act|||1|||	A|missense_variant|MODERATE|KDM6A|ENSFCTG00005000740|Transcript|ENSFCTT00005002009|protein_coding|4/26||||905|370|124|S/T|Tct/Act|||1|||	A|missense_variant|MODERATE|KDM6A|ENSFCTG00005000740|Transcript|ENSFCTT00005002013|protein_coding|4/29||||1624|370|124|S/T|Tct/Act|||1|||	A|missense_variant|MODERATE|KDM6A|ENSFCTG00005000740|Transcript|ENSFCTT00005002016|protein_coding|4/29||||1624|370|124|S/T|Tct/Act|||1|||
X	39559394	C	T	0/1	T|missense_variant|MODERATE|KDM6A|ENSFCTG00005000740|Transcript|ENSFCTT00005001925|protein_coding|5/30||||1678|424|142|H/Y|Cat/Tat|||1|||	T|missense_variant|MODERATE|KDM6A|ENSFCTG00005000740|Transcript|ENSFCTT00005001939|protein_coding|5/29||||1678|424|142|H/Y|Cat/Tat|||1|||	T|missense_variant|MODERATE|KDM6A|ENSFCTG00005000740|Transcript|ENSFCTT00005001952|protein_coding|5/28||||626|424|142|H/Y|Cat/Tat|||1|||	T|missense_variant|MODERATE|KDM6A|ENSFCTG00005000740|Transcript|ENSFCTT00005001968|protein_coding|5/30||||695|424|142|H/Y|Cat/Tat|||1|||	T|missense_variant|MODERATE|KDM6A|ENSFCTG00005000740|Transcript|ENSFCTT00005001979|protein_coding|5/30||||1678|424|142|H/Y|Cat/Tat|||1|||	T|missense_variant|MODERATE|KDM6A|ENSFCTG00005000740|Transcript|ENSFCTT00005002004|protein_coding|5/27||||954|424|142|H/Y|Cat/Tat|||1|||	T|missense_variant|MODERATE|KDM6A|ENSFCTG00005000740|Transcript|ENSFCTT00005002009|protein_coding|5/26||||959|424|142|H/Y|Cat/Tat|||1|||	T|missense_variant|MODERATE|KDM6A|ENSFCTG00005000740|Transcript|ENSFCTT00005002013|protein_coding|5/29||||1678|424|142|H/Y|Cat/Tat|||1|||	T|missense_variant|MODERATE|KDM6A|ENSFCTG00005000740|Transcript|ENSFCTT00005002016|protein_coding|5/29||||1678|424|142|H/Y|Cat/Tat|||1|||	T|missense_variant|MODERATE|KDM6A|ENSFCTG00005000740|Transcript|ENSFCTT00005002020|protein_coding|3/27||||1519|265|89|H/Y|Cat/Tat|||1|||
X	39559411	G	C	0/1	C|missense_variant&splice_region_variant|MODERATE|KDM6A|ENSFCTG00005000740|Transcript|ENSFCTT00005001925|protein_coding|5/30||||1695|441|147|Q/H|caG/caC|||1|||	C|missense_variant&splice_region_variant|MODERATE|KDM6A|ENSFCTG00005000740|Transcript|ENSFCTT00005001939|protein_coding|5/29||||1695|441|147|Q/H|caG/caC|||1|||	C|missense_variant&splice_region_variant|MODERATE|KDM6A|ENSFCTG00005000740|Transcript|ENSFCTT00005001952|protein_coding|5/28||||643|441|147|Q/H|caG/caC|||1|||	C|missense_variant&splice_region_variant|MODERATE|KDM6A|ENSFCTG00005000740|Transcript|ENSFCTT00005001968|protein_coding|5/30||||712|441|147|Q/H|caG/caC|||1|||	C|missense_variant&splice_region_variant|MODERATE|KDM6A|ENSFCTG00005000740|Transcript|ENSFCTT00005001979|protein_coding|5/30||||1695|441|147|Q/H|caG/caC|||1|||	C|missense_variant&splice_region_variant|MODERATE|KDM6A|ENSFCTG00005000740|Transcript|ENSFCTT00005002004|protein_coding|5/27||||971|441|147|Q/H|caG/caC|||1|||	C|missense_variant&splice_region_variant|MODERATE|KDM6A|ENSFCTG00005000740|Transcript|ENSFCTT00005002009|protein_coding|5/26||||976|441|147|Q/H|caG/caC|||1|||	C|missense_variant&splice_region_variant|MODERATE|KDM6A|ENSFCTG00005000740|Transcript|ENSFCTT00005002013|protein_coding|5/29||||1695|441|147|Q/H|caG/caC|||1|||	C|missense_variant&splice_region_variant|MODERATE|KDM6A|ENSFCTG00005000740|Transcript|ENSFCTT00005002016|protein_coding|5/29||||1695|441|147|Q/H|caG/caC|||1|||	C|missense_variant&splice_region_variant|MODERATE|KDM6A|ENSFCTG00005000740|Transcript|ENSFCTT00005002020|protein_coding|3/27||||1536|282|94|Q/H|caG/caC|||1|||
X	39614735	T	A	0/1	A|missense_variant|MODERATE|KDM6A|ENSFCTG00005000740|Transcript|ENSFCTT00005001925|protein_coding|12/30||||2380|1126|376|L/I|Tta/Ata|||1|||	A|missense_variant|MODERATE|KDM6A|ENSFCTG00005000740|Transcript|ENSFCTT00005001939|protein_coding|12/29||||2380|1126|376|L/I|Tta/Ata|||1|||	A|missense_variant|MODERATE|KDM6A|ENSFCTG00005000740|Transcript|ENSFCTT00005001952|protein_coding|12/28||||1328|1126|376|L/I|Tta/Ata|||1|||	A|missense_variant|MODERATE|KDM6A|ENSFCTG00005000740|Transcript|ENSFCTT00005001968|protein_coding|12/30||||1397|1126|376|L/I|Tta/Ata|||1|||	A|missense_variant|MODERATE|KDM6A|ENSFCTG00005000740|Transcript|ENSFCTT00005001979|protein_coding|12/30||||2380|1126|376|L/I|Tta/Ata|||1|||	A|missense_variant|MODERATE|KDM6A|ENSFCTG00005000740|Transcript|ENSFCTT00005002004|protein_coding|12/27||||1656|1126|376|L/I|Tta/Ata|||1|||	A|missense_variant|MODERATE|KDM6A|ENSFCTG00005000740|Transcript|ENSFCTT00005002009|protein_coding|12/26||||1661|1126|376|L/I|Tta/Ata|||1|||	A|missense_variant|MODERATE|KDM6A|ENSFCTG00005000740|Transcript|ENSFCTT00005002013|protein_coding|12/29||||2380|1126|376|L/I|Tta/Ata|||1|||	A|missense_variant|MODERATE|KDM6A|ENSFCTG00005000740|Transcript|ENSFCTT00005002016|protein_coding|12/29||||2380|1126|376|L/I|Tta/Ata|||1|||	A|missense_variant|MODERATE|KDM6A|ENSFCTG00005000740|Transcript|ENSFCTT00005002020|protein_coding|10/27||||2221|967|323|L/I|Tta/Ata|||1|||
X	39615999	C	T	0/1	T|missense_variant|MODERATE|KDM6A|ENSFCTG00005000740|Transcript|ENSFCTT00005001925|protein_coding|14/30||||2636|1382|461|T/I|aCa/aTa|||1|||	T|missense_variant|MODERATE|KDM6A|ENSFCTG00005000740|Transcript|ENSFCTT00005001939|protein_coding|14/29||||2636|1382|461|T/I|aCa/aTa|||1|||	T|missense_variant|MODERATE|KDM6A|ENSFCTG00005000740|Transcript|ENSFCTT00005001952|protein_coding|14/28||||1584|1382|461|T/I|aCa/aTa|||1|||	T|missense_variant|MODERATE|KDM6A|ENSFCTG00005000740|Transcript|ENSFCTT00005001968|protein_coding|14/30||||1653|1382|461|T/I|aCa/aTa|||1|||	T|missense_variant|MODERATE|KDM6A|ENSFCTG00005000740|Transcript|ENSFCTT00005001979|protein_coding|14/30||||2636|1382|461|T/I|aCa/aTa|||1|||	T|missense_variant|MODERATE|KDM6A|ENSFCTG00005000740|Transcript|ENSFCTT00005002013|protein_coding|13/29||||2501|1247|416|T/I|aCa/aTa|||1|||	T|missense_variant|MODERATE|KDM6A|ENSFCTG00005000740|Transcript|ENSFCTT00005002020|protein_coding|11/27||||2342|1088|363|T/I|aCa/aTa|||1|||
X	39616004	A	C	0/1	C|missense_variant|MODERATE|KDM6A|ENSFCTG00005000740|Transcript|ENSFCTT00005001925|protein_coding|14/30||||2641|1387|463|I/L|Att/Ctt|||1|||	C|missense_variant|MODERATE|KDM6A|ENSFCTG00005000740|Transcript|ENSFCTT00005001939|protein_coding|14/29||||2641|1387|463|I/L|Att/Ctt|||1|||	C|missense_variant|MODERATE|KDM6A|ENSFCTG00005000740|Transcript|ENSFCTT00005001952|protein_coding|14/28||||1589|1387|463|I/L|Att/Ctt|||1|||	C|missense_variant|MODERATE|KDM6A|ENSFCTG00005000740|Transcript|ENSFCTT00005001968|protein_coding|14/30||||1658|1387|463|I/L|Att/Ctt|||1|||	C|missense_variant|MODERATE|KDM6A|ENSFCTG00005000740|Transcript|ENSFCTT00005001979|protein_coding|14/30||||2641|1387|463|I/L|Att/Ctt|||1|||	C|missense_variant|MODERATE|KDM6A|ENSFCTG00005000740|Transcript|ENSFCTT00005002013|protein_coding|13/29||||2506|1252|418|I/L|Att/Ctt|||1|||	C|missense_variant|MODERATE|KDM6A|ENSFCTG00005000740|Transcript|ENSFCTT00005002020|protein_coding|11/27||||2347|1093|365|I/L|Att/Ctt|||1|||
X	39616025	C	G	0/1	G|missense_variant|MODERATE|KDM6A|ENSFCTG00005000740|Transcript|ENSFCTT00005001925|protein_coding|14/30||||2662|1408|470|L/V|Cta/Gta|||1|||	G|missense_variant|MODERATE|KDM6A|ENSFCTG00005000740|Transcript|ENSFCTT00005001939|protein_coding|14/29||||2662|1408|470|L/V|Cta/Gta|||1|||	G|missense_variant|MODERATE|KDM6A|ENSFCTG00005000740|Transcript|ENSFCTT00005001952|protein_coding|14/28||||1610|1408|470|L/V|Cta/Gta|||1|||	G|missense_variant|MODERATE|KDM6A|ENSFCTG00005000740|Transcript|ENSFCTT00005001968|protein_coding|14/30||||1679|1408|470|L/V|Cta/Gta|||1|||	G|missense_variant|MODERATE|KDM6A|ENSFCTG00005000740|Transcript|ENSFCTT00005001979|protein_coding|14/30||||2662|1408|470|L/V|Cta/Gta|||1|||	G|missense_variant|MODERATE|KDM6A|ENSFCTG00005000740|Transcript|ENSFCTT00005002013|protein_coding|13/29||||2527|1273|425|L/V|Cta/Gta|||1|||	G|missense_variant|MODERATE|KDM6A|ENSFCTG00005000740|Transcript|ENSFCTT00005002020|protein_coding|11/27||||2368|1114|372|L/V|Cta/Gta|||1|||
X	39616037	C	A	0/1	A|missense_variant|MODERATE|KDM6A|ENSFCTG00005000740|Transcript|ENSFCTT00005001925|protein_coding|14/30||||2674|1420|474|P/T|Cct/Act|||1|||	A|missense_variant|MODERATE|KDM6A|ENSFCTG00005000740|Transcript|ENSFCTT00005001939|protein_coding|14/29||||2674|1420|474|P/T|Cct/Act|||1|||	A|missense_variant|MODERATE|KDM6A|ENSFCTG00005000740|Transcript|ENSFCTT00005001952|protein_coding|14/28||||1622|1420|474|P/T|Cct/Act|||1|||	A|missense_variant|MODERATE|KDM6A|ENSFCTG00005000740|Transcript|ENSFCTT00005001968|protein_coding|14/30||||1691|1420|474|P/T|Cct/Act|||1|||	A|missense_variant|MODERATE|KDM6A|ENSFCTG00005000740|Transcript|ENSFCTT00005001979|protein_coding|14/30||||2674|1420|474|P/T|Cct/Act|||1|||	A|missense_variant|MODERATE|KDM6A|ENSFCTG00005000740|Transcript|ENSFCTT00005002013|protein_coding|13/29||||2539|1285|429|P/T|Cct/Act|||1|||	A|missense_variant|MODERATE|KDM6A|ENSFCTG00005000740|Transcript|ENSFCTT00005002020|protein_coding|11/27||||2380|1126|376|P/T|Cct/Act|||1|||
X	39616055	GACCT	G	0/1	-|frameshift_variant|HIGH|KDM6A|ENSFCTG00005000740|Transcript|ENSFCTT00005001925|protein_coding|14/30||||2693-2696|1439-1442|480-481|DL/X|gACCTg/gg|||1|||	-|frameshift_variant|HIGH|KDM6A|ENSFCTG00005000740|Transcript|ENSFCTT00005001939|protein_coding|14/29||||2693-2696|1439-1442|480-481|DL/X|gACCTg/gg|||1|||	-|frameshift_variant|HIGH|KDM6A|ENSFCTG00005000740|Transcript|ENSFCTT00005001952|protein_coding|14/28||||1641-1644|1439-1442|480-481|DL/X|gACCTg/gg|||1|||	-|frameshift_variant|HIGH|KDM6A|ENSFCTG00005000740|Transcript|ENSFCTT00005001968|protein_coding|14/30||||1710-1713|1439-1442|480-481|DL/X|gACCTg/gg|||1|||	-|frameshift_variant|HIGH|KDM6A|ENSFCTG00005000740|Transcript|ENSFCTT00005001979|protein_coding|14/30||||2693-2696|1439-1442|480-481|DL/X|gACCTg/gg|||1|||	-|frameshift_variant|HIGH|KDM6A|ENSFCTG00005000740|Transcript|ENSFCTT00005002013|protein_coding|13/29||||2558-2561|1304-1307|435-436|DL/X|gACCTg/gg|||1|||	-|frameshift_variant|HIGH|KDM6A|ENSFCTG00005000740|Transcript|ENSFCTT00005002020|protein_coding|11/27||||2399-2402|1145-1148|382-383|DL/X|gACCTg/gg|||1|||
X	39616060	G	GCTCA	0/1	CTCA|frameshift_variant|HIGH|KDM6A|ENSFCTG00005000740|Transcript|ENSFCTT00005001925|protein_coding|14/30||||2697-2698|1443-1444|481-482|-/LX|-/CTCA|||1|||	CTCA|frameshift_variant|HIGH|KDM6A|ENSFCTG00005000740|Transcript|ENSFCTT00005001939|protein_coding|14/29||||2697-2698|1443-1444|481-482|-/LX|-/CTCA|||1|||	CTCA|frameshift_variant|HIGH|KDM6A|ENSFCTG00005000740|Transcript|ENSFCTT00005001952|protein_coding|14/28||||1645-1646|1443-1444|481-482|-/LX|-/CTCA|||1|||	CTCA|frameshift_variant|HIGH|KDM6A|ENSFCTG00005000740|Transcript|ENSFCTT00005001968|protein_coding|14/30||||1714-1715|1443-1444|481-482|-/LX|-/CTCA|||1|||	CTCA|frameshift_variant|HIGH|KDM6A|ENSFCTG00005000740|Transcript|ENSFCTT00005001979|protein_coding|14/30||||2697-2698|1443-1444|481-482|-/LX|-/CTCA|||1|||	CTCA|intron_variant|MODIFIER|KDM6A|ENSFCTG00005000740|Transcript|ENSFCTT00005002004|protein_coding||12/26||||||||||1|||	CTCA|intron_variant|MODIFIER|KDM6A|ENSFCTG00005000740|Transcript|ENSFCTT00005002009|protein_coding||12/25||||||||||1|||	CTCA|frameshift_variant|HIGH|KDM6A|ENSFCTG00005000740|Transcript|ENSFCTT00005002013|protein_coding|13/29||||2562-2563|1308-1309|436-437|-/LX|-/CTCA|||1|||	CTCA|intron_variant|MODIFIER|KDM6A|ENSFCTG00005000740|Transcript|ENSFCTT00005002016|protein_coding||13/28||||||||||1|||	CTCA|frameshift_variant|HIGH|KDM6A|ENSFCTG00005000740|Transcript|ENSFCTT00005002020|protein_coding|11/27||||2403-2404|1149-1150|383-384|-/LX|-/CTCA|||1|||
X	39616077	G	A	0/1	A|missense_variant|MODERATE|KDM6A|ENSFCTG00005000740|Transcript|ENSFCTT00005001925|protein_coding|14/30||||2714|1460|487|R/K|aGg/aAg|||1|||	A|missense_variant|MODERATE|KDM6A|ENSFCTG00005000740|Transcript|ENSFCTT00005001939|protein_coding|14/29||||2714|1460|487|R/K|aGg/aAg|||1|||	A|missense_variant|MODERATE|KDM6A|ENSFCTG00005000740|Transcript|ENSFCTT00005001952|protein_coding|14/28||||1662|1460|487|R/K|aGg/aAg|||1|||	A|missense_variant|MODERATE|KDM6A|ENSFCTG00005000740|Transcript|ENSFCTT00005001968|protein_coding|14/30||||1731|1460|487|R/K|aGg/aAg|||1|||	A|missense_variant|MODERATE|KDM6A|ENSFCTG00005000740|Transcript|ENSFCTT00005001979|protein_coding|14/30||||2714|1460|487|R/K|aGg/aAg|||1|||	A|missense_variant|MODERATE|KDM6A|ENSFCTG00005000740|Transcript|ENSFCTT00005002013|protein_coding|13/29||||2579|1325|442|R/K|aGg/aAg|||1|||	A|missense_variant|MODERATE|KDM6A|ENSFCTG00005000740|Transcript|ENSFCTT00005002020|protein_coding|11/27||||2420|1166|389|R/K|aGg/aAg|||1|||
X	39618964	G	A	0/1	A|missense_variant|MODERATE|KDM6A|ENSFCTG00005000740|Transcript|ENSFCTT00005001925|protein_coding|17/30||||3178|1924|642|A/T|Gct/Act|||1|||	A|missense_variant|MODERATE|KDM6A|ENSFCTG00005000740|Transcript|ENSFCTT00005001939|protein_coding|16/29||||3076|1822|608|A/T|Gct/Act|||1|||	A|missense_variant|MODERATE|KDM6A|ENSFCTG00005000740|Transcript|ENSFCTT00005001952|protein_coding|16/28||||2024|1822|608|A/T|Gct/Act|||1|||	A|missense_variant|MODERATE|KDM6A|ENSFCTG00005000740|Transcript|ENSFCTT00005001968|protein_coding|17/30||||2195|1924|642|A/T|Gct/Act|||1|||	A|missense_variant|MODERATE|KDM6A|ENSFCTG00005000740|Transcript|ENSFCTT00005001979|protein_coding|17/30||||3178|1924|642|A/T|Gct/Act|||1|||	A|missense_variant|MODERATE|KDM6A|ENSFCTG00005000740|Transcript|ENSFCTT00005002004|protein_coding|14/27||||2061|1531|511|A/T|Gct/Act|||1|||	A|missense_variant|MODERATE|KDM6A|ENSFCTG00005000740|Transcript|ENSFCTT00005002009|protein_coding|13/26||||1970|1435|479|A/T|Gct/Act|||1|||	A|missense_variant|MODERATE|KDM6A|ENSFCTG00005000740|Transcript|ENSFCTT00005002013|protein_coding|16/29||||3043|1789|597|A/T|Gct/Act|||1|||	A|missense_variant|MODERATE|KDM6A|ENSFCTG00005000740|Transcript|ENSFCTT00005002016|protein_coding|16/29||||3022|1768|590|A/T|Gct/Act|||1|||	A|missense_variant|MODERATE|KDM6A|ENSFCTG00005000740|Transcript|ENSFCTT00005002020|protein_coding|14/27||||2884|1630|544|A/T|Gct/Act|||1|||
X	39618965	C	A	0/1	A|missense_variant|MODERATE|KDM6A|ENSFCTG00005000740|Transcript|ENSFCTT00005001925|protein_coding|17/30||||3179|1925|642|A/D|gCt/gAt|||1|||	A|missense_variant|MODERATE|KDM6A|ENSFCTG00005000740|Transcript|ENSFCTT00005001939|protein_coding|16/29||||3077|1823|608|A/D|gCt/gAt|||1|||	A|missense_variant|MODERATE|KDM6A|ENSFCTG00005000740|Transcript|ENSFCTT00005001952|protein_coding|16/28||||2025|1823|608|A/D|gCt/gAt|||1|||	A|missense_variant|MODERATE|KDM6A|ENSFCTG00005000740|Transcript|ENSFCTT00005001968|protein_coding|17/30||||2196|1925|642|A/D|gCt/gAt|||1|||	A|missense_variant|MODERATE|KDM6A|ENSFCTG00005000740|Transcript|ENSFCTT00005001979|protein_coding|17/30||||3179|1925|642|A/D|gCt/gAt|||1|||	A|missense_variant|MODERATE|KDM6A|ENSFCTG00005000740|Transcript|ENSFCTT00005002004|protein_coding|14/27||||2062|1532|511|A/D|gCt/gAt|||1|||	A|missense_variant|MODERATE|KDM6A|ENSFCTG00005000740|Transcript|ENSFCTT00005002009|protein_coding|13/26||||1971|1436|479|A/D|gCt/gAt|||1|||	A|missense_variant|MODERATE|KDM6A|ENSFCTG00005000740|Transcript|ENSFCTT00005002013|protein_coding|16/29||||3044|1790|597|A/D|gCt/gAt|||1|||	A|missense_variant|MODERATE|KDM6A|ENSFCTG00005000740|Transcript|ENSFCTT00005002016|protein_coding|16/29||||3023|1769|590|A/D|gCt/gAt|||1|||	A|missense_variant|MODERATE|KDM6A|ENSFCTG00005000740|Transcript|ENSFCTT00005002020|protein_coding|14/27||||2885|1631|544|A/D|gCt/gAt|||1|||
X	39618973	A	G	0/1	G|missense_variant|MODERATE|KDM6A|ENSFCTG00005000740|Transcript|ENSFCTT00005001925|protein_coding|17/30||||3187|1933|645|I/V|Ata/Gta|||1|||	G|missense_variant|MODERATE|KDM6A|ENSFCTG00005000740|Transcript|ENSFCTT00005001939|protein_coding|16/29||||3085|1831|611|I/V|Ata/Gta|||1|||	G|missense_variant|MODERATE|KDM6A|ENSFCTG00005000740|Transcript|ENSFCTT00005001952|protein_coding|16/28||||2033|1831|611|I/V|Ata/Gta|||1|||	G|missense_variant|MODERATE|KDM6A|ENSFCTG00005000740|Transcript|ENSFCTT00005001968|protein_coding|17/30||||2204|1933|645|I/V|Ata/Gta|||1|||	G|missense_variant|MODERATE|KDM6A|ENSFCTG00005000740|Transcript|ENSFCTT00005001979|protein_coding|17/30||||3187|1933|645|I/V|Ata/Gta|||1|||	G|missense_variant|MODERATE|KDM6A|ENSFCTG00005000740|Transcript|ENSFCTT00005002004|protein_coding|14/27||||2070|1540|514|I/V|Ata/Gta|||1|||	G|missense_variant|MODERATE|KDM6A|ENSFCTG00005000740|Transcript|ENSFCTT00005002009|protein_coding|13/26||||1979|1444|482|I/V|Ata/Gta|||1|||	G|missense_variant|MODERATE|KDM6A|ENSFCTG00005000740|Transcript|ENSFCTT00005002013|protein_coding|16/29||||3052|1798|600|I/V|Ata/Gta|||1|||	G|missense_variant|MODERATE|KDM6A|ENSFCTG00005000740|Transcript|ENSFCTT00005002016|protein_coding|16/29||||3031|1777|593|I/V|Ata/Gta|||1|||	G|missense_variant|MODERATE|KDM6A|ENSFCTG00005000740|Transcript|ENSFCTT00005002020|protein_coding|14/27||||2893|1639|547|I/V|Ata/Gta|||1|||
X	39618985	C	T	0/1	T|missense_variant|MODERATE|KDM6A|ENSFCTG00005000740|Transcript|ENSFCTT00005001925|protein_coding|17/30||||3199|1945|649|H/Y|Cac/Tac|||1|||	T|missense_variant|MODERATE|KDM6A|ENSFCTG00005000740|Transcript|ENSFCTT00005001939|protein_coding|16/29||||3097|1843|615|H/Y|Cac/Tac|||1|||	T|missense_variant|MODERATE|KDM6A|ENSFCTG00005000740|Transcript|ENSFCTT00005001952|protein_coding|16/28||||2045|1843|615|H/Y|Cac/Tac|||1|||	T|missense_variant|MODERATE|KDM6A|ENSFCTG00005000740|Transcript|ENSFCTT00005001968|protein_coding|17/30||||2216|1945|649|H/Y|Cac/Tac|||1|||	T|missense_variant|MODERATE|KDM6A|ENSFCTG00005000740|Transcript|ENSFCTT00005001979|protein_coding|17/30||||3199|1945|649|H/Y|Cac/Tac|||1|||	T|missense_variant|MODERATE|KDM6A|ENSFCTG00005000740|Transcript|ENSFCTT00005002004|protein_coding|14/27||||2082|1552|518|H/Y|Cac/Tac|||1|||	T|missense_variant|MODERATE|KDM6A|ENSFCTG00005000740|Transcript|ENSFCTT00005002009|protein_coding|13/26||||1991|1456|486|H/Y|Cac/Tac|||1|||	T|missense_variant|MODERATE|KDM6A|ENSFCTG00005000740|Transcript|ENSFCTT00005002013|protein_coding|16/29||||3064|1810|604|H/Y|Cac/Tac|||1|||	T|missense_variant|MODERATE|KDM6A|ENSFCTG00005000740|Transcript|ENSFCTT00005002016|protein_coding|16/29||||3043|1789|597|H/Y|Cac/Tac|||1|||	T|missense_variant|MODERATE|KDM6A|ENSFCTG00005000740|Transcript|ENSFCTT00005002020|protein_coding|14/27||||2905|1651|551|H/Y|Cac/Tac|||1|||
X	39618988	A	G	0/1	G|missense_variant|MODERATE|KDM6A|ENSFCTG00005000740|Transcript|ENSFCTT00005001925|protein_coding|17/30||||3202|1948|650|I/V|Ata/Gta|||1|||	G|missense_variant|MODERATE|KDM6A|ENSFCTG00005000740|Transcript|ENSFCTT00005001939|protein_coding|16/29||||3100|1846|616|I/V|Ata/Gta|||1|||	G|missense_variant|MODERATE|KDM6A|ENSFCTG00005000740|Transcript|ENSFCTT00005001952|protein_coding|16/28||||2048|1846|616|I/V|Ata/Gta|||1|||	G|missense_variant|MODERATE|KDM6A|ENSFCTG00005000740|Transcript|ENSFCTT00005001968|protein_coding|17/30||||2219|1948|650|I/V|Ata/Gta|||1|||	G|missense_variant|MODERATE|KDM6A|ENSFCTG00005000740|Transcript|ENSFCTT00005001979|protein_coding|17/30||||3202|1948|650|I/V|Ata/Gta|||1|||	G|missense_variant|MODERATE|KDM6A|ENSFCTG00005000740|Transcript|ENSFCTT00005002004|protein_coding|14/27||||2085|1555|519|I/V|Ata/Gta|||1|||	G|missense_variant|MODERATE|KDM6A|ENSFCTG00005000740|Transcript|ENSFCTT00005002009|protein_coding|13/26||||1994|1459|487|I/V|Ata/Gta|||1|||	G|missense_variant|MODERATE|KDM6A|ENSFCTG00005000740|Transcript|ENSFCTT00005002013|protein_coding|16/29||||3067|1813|605|I/V|Ata/Gta|||1|||	G|missense_variant|MODERATE|KDM6A|ENSFCTG00005000740|Transcript|ENSFCTT00005002016|protein_coding|16/29||||3046|1792|598|I/V|Ata/Gta|||1|||	G|missense_variant|MODERATE|KDM6A|ENSFCTG00005000740|Transcript|ENSFCTT00005002020|protein_coding|14/27||||2908|1654|552|I/V|Ata/Gta|||1|||
[truncated: 425 more rows]
